# Supplementary material for: Diethyl 3,3′-(phenyl­methyl­ene)bis­(1H-indole-2-carboxyl­ate)
Source: Acta Crystallogr Sect E Struct Rep Online. 2012 Aug 25;68(Pt 9):o2764. doi: 10.1107/S1600536812036239 (PMC3435799; doi:10.1107/S1600536812036239)
Supplement: Supplementary file 2 [file e-68-o2764-Isup2.hkl]

# 
# h,k,l, Fc-squared, Fo-squared, sigma(Fo-squared) and status flag 
# 
data_I
_shelx_title ' X in P-1' 
_shelx_refln_list_code          4 
_shelx_F_calc_maximum      154.50 
_exptl_crystal_F_000       492.00 
_reflns_d_resolution_high  0.8294 
 
loop_ 
 _symmetry_equiv_pos_as_xyz 
 'x, y, z' 
 '-x, -y, -z' 
 
_cell_length_a     8.7340 
_cell_length_b     9.8710 
_cell_length_c    15.0000 
_cell_angle_alpha  76.140 
_cell_angle_beta   83.910 
_cell_angle_gamma  83.090 
 
_shelx_F_squared_multiplier     1.000 
 
loop_ 
 _refln_index_h 
 _refln_index_k 
 _refln_index_l 
 _refln_F_squared_calc 
 _refln_F_squared_meas 
 _refln_F_squared_sigma 
 _refln_observed_status 
   1   0   0      132.64      136.56      3.65 o 
   2   0   0       95.56      102.18      4.24 o 
   3   0   0       83.02       82.09      4.42 o 
   4   0   0     1224.10     1178.62     16.16 o 
   5   0   0      207.61      233.80     11.49 o 
   6   0   0       43.91       60.89      7.49 o 
   7   0   0       81.62       86.50      7.90 o 
   8   0   0       12.85       14.91      5.98 o 
   9   0   0        5.57       10.89      5.13 o 
  10   0   0       24.41       30.23      6.16 o 
 -10   1   0        1.72        2.41      7.23 o 
  -9   1   0       21.09       16.97      9.17 o 
  -8   1   0      138.84      188.37     12.90 o 
  -7   1   0      282.13      295.23     13.79 o 
  -6   1   0      231.92      227.61     10.40 o 
  -5   1   0        3.55        6.95      2.36 o 
  -4   1   0       40.05       36.33      3.65 o 
  -3   1   0      339.13      318.42      8.40 o 
  -2   1   0     2818.48     2805.36     19.09 o 
  -1   1   0      242.17      247.58      6.05 o 
   0   1   0     3845.70     4510.59     50.38 o 
   1   1   0       56.21       68.79      2.89 o 
   2   1   0     8079.39     7475.29    133.78 o 
   3   1   0     1715.69     1835.80     17.86 o 
   4   1   0       33.46       30.73      3.59 o 
   5   1   0      274.58      227.31      9.18 o 
   6   1   0        4.46        3.79      2.83 o 
   7   1   0       15.54       15.30      4.91 o 
   8   1   0      133.46      151.74      9.99 o 
   9   1   0        0.81        5.82      3.94 o 
  10   1   0        4.26        5.73      6.16 o 
 -10   2   0        0.17        4.90      5.64 o 
  -9   2   0       49.06       50.16      9.81 o 
  -8   2   0        8.91       12.91      6.12 o 
  -7   2   0        0.01        3.50      4.43 o 
  -6   2   0      467.89      508.03     15.68 o 
  -5   2   0       23.01       20.65      3.59 o 
  -4   2   0     2768.47     2919.62     27.04 o 
  -3   2   0        1.18        0.98      2.08 o 
  -2   2   0     3036.05     3093.43     21.79 o 
  -1   2   0      386.13      339.98      6.61 o 
   0   2   0     5743.23     5849.04    110.97 o 
   1   2   0     1201.46     1421.07     12.98 o 
   2   2   0       30.59       32.68      2.64 o 
   3   2   0       67.76       69.68      4.20 o 
   4   2   0        0.01        1.38      2.38 o 
   5   2   0      170.14      182.86      8.13 o 
   6   2   0       18.66       16.73      4.90 o 
   7   2   0       57.09       62.73      6.19 o 
   8   2   0      240.46      233.19     12.31 o 
   9   2   0        2.21        2.23      4.89 o 
  10   2   0        0.25        0.00      5.25 o 
  -9   3   0        1.35        5.28      6.95 o 
  -8   3   0        3.95        7.11      5.69 o 
  -7   3   0       12.59       12.84      5.56 o 
  -6   3   0      130.96      126.25     10.62 o 
  -5   3   0      183.05      198.99      9.09 o 
  -4   3   0      332.28      359.62     11.01 o 
  -3   3   0     1248.75     1244.58     18.01 o 
  -2   3   0      113.94       97.46      4.90 o 
  -1   3   0       15.92       21.60      2.52 o 
   0   3   0        0.24        0.43      4.96 o 
   1   3   0      269.99      256.45      7.22 o 
   2   3   0      919.65      838.80     12.33 o 
   3   3   0       98.50      118.67      3.62 o 
   4   3   0      344.87      305.28      9.64 o 
   5   3   0       85.99       66.96      6.54 o 
   6   3   0       22.70       20.04      3.98 o 
   7   3   0       33.35       32.97      6.08 o 
   8   3   0        8.84        1.09      6.10 o 
   9   3   0       28.51       32.52      6.08 o 
  10   3   0        4.81        7.19      5.54 o 
  -9   4   0        3.13        6.26      6.85 o 
  -8   4   0       16.40       14.45      7.03 o 
  -7   4   0        4.71        9.92      5.10 o 
  -6   4   0       85.53       99.51      8.50 o 
  -5   4   0       47.66       40.75      5.97 o 
  -4   4   0      333.56      348.95     13.21 o 
  -3   4   0       32.24       32.16      4.40 o 
  -2   4   0      351.25      368.41     10.01 o 
  -1   4   0        8.56        8.31      2.63 o 
   0   4   0        9.05        6.80      1.70 o 
   1   4   0       11.03       10.03      2.60 o 
   2   4   0        4.51        6.77      2.02 o 
   3   4   0      732.92      624.01     13.28 o 
   4   4   0       71.76       67.73      6.26 o 
   5   4   0        8.69        2.63      3.51 o 
   6   4   0       88.40      115.21      7.72 o 
   7   4   0      137.42      160.45     10.50 o 
   8   4   0        7.52       10.31      5.81 o 
   9   4   0        0.05        2.44      6.30 o 
  10   4   0        7.10        9.40      5.74 o 
  -8   5   0        0.56        1.48      5.80 o 
  -7   5   0        0.92        1.92      5.51 o 
  -6   5   0        3.83        0.56      5.75 o 
  -5   5   0       32.67       32.23      7.85 o 
  -4   5   0        8.19        0.78      3.68 o 
  -3   5   0       80.92       82.87      6.15 o 
  -2   5   0       11.77       12.25      3.20 o 
  -1   5   0      631.06      655.68     13.82 o 
   0   5   0       18.16       17.06      2.98 o 
   1   5   0     1086.02     1163.54     17.18 o 
   2   5   0        1.44        1.29      2.71 o 
   3   5   0      123.22      132.24      7.29 o 
   4   5   0      207.17      220.64     10.40 o 
   5   5   0        0.16        0.38      3.46 o 
   6   5   0       16.00       14.07      4.97 o 
   7   5   0       68.07       67.09      7.68 o 
   8   5   0       59.93       67.47      7.36 o 
   9   5   0        8.03        0.62      6.26 o 
  -8   6   0       31.56       34.85      9.36 o 
  -7   6   0       18.82       29.02      6.37 o 
  -6   6   0        8.91        1.21      7.36 o 
  -5   6   0      200.87      206.32     12.49 o 
  -4   6   0        9.17       10.92      4.43 o 
  -3   6   0       83.20       88.43      7.24 o 
  -2   6   0       12.36       13.61      4.12 o 
  -1   6   0       90.43       71.95      6.47 o 
   0   6   0       83.43       99.18      8.01 o 
   1   6   0       68.49       80.21      5.75 o 
   2   6   0      250.91      290.47     10.43 o 
   3   6   0        0.03        1.69      3.18 o 
   4   6   0      155.20      136.77      8.42 o 
   5   6   0       77.99       85.84      8.17 o 
   6   6   0        0.86        2.35      3.94 o 
   7   6   0       25.31       35.15      5.63 o 
   8   6   0       23.84       19.69      6.42 o 
   9   6   0        4.75        1.23      6.33 o 
  -7   7   0        0.80        2.23      6.45 o 
  -6   7   0       12.20        8.64      8.43 o 
  -5   7   0      296.08      316.22     15.35 o 
  -4   7   0      200.76      196.94     11.88 o 
  -3   7   0      452.45      413.89     15.63 o 
  -2   7   0       83.80       76.03      7.50 o 
  -1   7   0       17.98       17.75      4.27 o 
   0   7   0       16.98       17.26      3.55 o 
   1   7   0        1.80        9.44      3.15 o 
   2   7   0      195.69      183.91      9.66 o 
   3   7   0       30.55       21.36      5.33 o 
   4   7   0       10.93       22.65      5.54 o 
   5   7   0      257.59      262.82     12.67 o 
   6   7   0        0.17        3.60      5.00 o 
   7   7   0        2.09        2.79      4.53 o 
   8   7   0       10.36        6.02      5.84 o 
  -6   8   0        0.76        8.66      6.08 o 
  -5   8   0        8.55       10.42      6.32 o 
  -4   8   0        6.32        2.32      6.33 o 
  -3   8   0      102.44      109.56      9.66 o 
  -2   8   0      278.37      320.03     14.42 o 
  -1   8   0        2.19        1.78      4.57 o 
   0   8   0       46.31       53.55      6.11 o 
   1   8   0        2.68        2.63      4.55 o 
   2   8   0       17.28       15.55      5.53 o 
   3   8   0      278.50      289.72     13.36 o 
   4   8   0      113.40      118.16      9.68 o 
   5   8   0       10.71       15.19      5.40 o 
   6   8   0        2.42        8.98      4.87 o 
   7   8   0        2.00        9.52      5.18 o 
   8   8   0        1.07        3.11      4.76 o 
  -5   9   0        2.61        7.76      7.76 o 
  -4   9   0        2.37        9.06      6.05 o 
  -3   9   0        7.29        2.37      5.62 o 
  -2   9   0        0.34        5.06      5.06 o 
  -1   9   0      105.91       91.83      9.04 o 
   0   9   0       40.93       48.93      5.05 o 
   1   9   0      256.16      277.61     14.12 o 
   2   9   0        0.19        5.11      5.11 o 
   3   9   0      128.59      117.64     10.18 o 
   4   9   0       97.64      106.27      9.37 o 
   5   9   0       33.77       37.06      6.63 o 
   6   9   0        8.49       15.06      5.93 o 
   7   9   0        0.14        3.73      4.82 o 
  -4  10   0        2.20        8.41      5.98 o 
  -3  10   0       23.96       26.97      7.90 o 
  -2  10   0        3.65        8.01      4.83 o 
  -1  10   0        9.25       11.28      6.52 o 
   0  10   0       11.40       19.08      5.20 o 
   1  10   0       27.44       29.21      6.75 o 
   2  10   0       20.15       26.39      6.20 o 
   3  10   0      160.47      176.55     12.51 o 
   4  10   0        4.47        6.08      5.71 o 
   5  10   0        0.02        1.87      4.92 o 
   6  10   0       20.97       29.09      6.52 o 
  -2  11   0       31.55       31.98      7.65 o 
  -1  11   0       10.26        4.54      6.00 o 
   0  11   0       16.14       18.90      4.90 o 
   1  11   0        3.03        1.30      5.61 o 
   2  11   0       18.68       13.47      7.10 o 
   3  11   0        4.55        6.26      6.26 o 
   4  11   0       11.82        5.84      7.36 o 
  -3 -11   1        1.93        3.22      5.68 o 
  -2 -11   1       48.25       53.03      7.93 o 
  -1 -11   1       19.44       18.00      7.49 o 
   0 -11   1        0.11        0.22      3.27 o 
   1 -11   1        2.24       10.07      5.59 o 
  -5 -10   1        3.02        6.24      6.24 o 
  -4 -10   1      102.00      104.20     11.57 o 
  -3 -10   1        0.40        2.96      5.69 o 
  -2 -10   1      104.62      105.46     11.14 o 
  -1 -10   1       40.91       47.10      7.39 o 
   0 -10   1        5.09        1.73      3.74 o 
   1 -10   1        1.26        7.46      5.07 o 
   2 -10   1        0.34        4.05      5.68 o 
   3 -10   1        0.42        0.00      5.99 o 
   4 -10   1        1.55        1.45      6.57 o 
  -7  -9   1        1.44        6.42      6.42 o 
  -6  -9   1        3.00        1.21      5.52 o 
  -5  -9   1       24.55       15.34      6.83 o 
  -4  -9   1        0.02        3.38      5.15 o 
  -3  -9   1       12.91        9.10      5.25 o 
  -2  -9   1      155.27      156.14     11.12 o 
  -1  -9   1        1.59        6.73      4.80 o 
   0  -9   1        4.03        2.97      3.90 o 
   1  -9   1      167.43      165.49     11.31 o 
   2  -9   1       27.95       27.77      5.95 o 
   3  -9   1       11.26        8.98      5.50 o 
   4  -9   1        0.07        3.38      6.43 o 
   5  -9   1       11.99        1.41      6.93 o 
  -8  -8   1        3.97        8.53      5.12 o 
  -7  -8   1       19.17       11.81      6.84 o 
  -6  -8   1      106.85      120.43     10.69 o 
  -5  -8   1       27.05       23.60      7.09 o 
  -4  -8   1       28.68       20.43      5.94 o 
  -3  -8   1       16.59       23.85      5.30 o 
  -2  -8   1       44.56       46.12      6.25 o 
  -1  -8   1       23.43       24.79      5.14 o 
   0  -8   1        0.51        0.13      2.72 o 
   1  -8   1       64.41       68.75      7.97 o 
   2  -8   1       12.13       21.86      6.14 o 
   3  -8   1        0.49        9.57      4.75 o 
   4  -8   1        8.23        3.09      5.12 o 
   5  -8   1        1.45        8.55      4.86 o 
   6  -8   1        7.50       18.30      6.29 o 
  -8  -7   1        0.49        3.22      5.14 o 
  -7  -7   1       29.96       21.14      7.05 o 
  -6  -7   1        5.78       13.27      4.53 o 
  -5  -7   1      148.58      175.71     10.72 o 
  -4  -7   1      117.09      128.50      8.97 o 
  -3  -7   1        3.60        3.98      4.23 o 
  -2  -7   1        1.59        4.52      3.21 o 
  -1  -7   1       16.20       17.37      3.90 o 
   0  -7   1       20.17       19.18      3.06 o 
   1  -7   1       13.00       13.56      4.87 o 
   2  -7   1       63.28       81.69      7.22 o 
   3  -7   1       81.79       75.62      8.46 o 
   4  -7   1      396.93      386.18     16.51 o 
   5  -7   1        0.86        0.63      5.60 o 
   6  -7   1        7.73       20.73      6.23 o 
   7  -7   1        2.09        1.40      6.54 o 
  -9  -6   1        3.09        6.65      4.49 o 
  -8  -6   1       26.26       31.88      6.98 o 
  -7  -6   1        1.82        4.91      4.91 o 
  -6  -6   1      218.96      180.43     11.35 o 
  -5  -6   1      107.17      108.73      8.70 o 
  -4  -6   1      203.94      210.05     10.28 o 
  -3  -6   1       62.77       62.99      6.29 o 
  -2  -6   1      244.84      237.69      9.76 o 
  -1  -6   1        9.35       11.52      3.58 o 
   0  -6   1      165.96      192.10      6.24 o 
   1  -6   1      135.22      144.58      8.13 o 
   2  -6   1        4.88        9.86      3.15 o 
   3  -6   1       46.53       42.64      5.77 o 
   4  -6   1       47.45       62.34      6.89 o 
   5  -6   1      377.19      360.63     16.09 o 
   6  -6   1       51.02       58.59      7.81 o 
   7  -6   1       38.65       42.14      7.75 o 
   8  -6   1        5.27       18.79      6.03 o 
  -9  -5   1        0.62        1.98      6.25 o 
  -8  -5   1       72.60       68.59      9.35 o 
  -7  -5   1        0.18        5.09      5.09 o 
  -6  -5   1      113.89      112.83      8.70 o 
  -5  -5   1      223.42      222.87     10.49 o 
  -4  -5   1      173.21      167.05      8.61 o 
  -3  -5   1       14.51       16.43      2.88 o 
  -2  -5   1      113.00      108.35      7.16 o 
  -1  -5   1       12.03        9.27      2.88 o 
   0  -5   1      335.18      321.40     20.77 o 
   1  -5   1        3.01        2.70      3.20 o 
   2  -5   1        4.35        6.29      2.95 o 
   3  -5   1      103.05      101.52      6.85 o 
   4  -5   1        9.72       17.91      4.04 o 
   5  -5   1        0.21        0.88      4.32 o 
   6  -5   1        1.82        0.54      5.33 o 
   7  -5   1        0.60        1.78      4.96 o 
   8  -5   1        0.06        3.30      6.00 o 
 -10  -4   1        1.93        6.16      6.16 o 
  -9  -4   1        5.63        4.44      5.88 o 
  -8  -4   1       28.50       29.23      7.48 o 
  -7  -4   1      236.65      264.06     13.23 o 
  -6  -4   1        5.74        5.68      4.27 o 
  -5  -4   1       20.15       22.03      2.78 o 
  -4  -4   1      491.36      402.27     11.92 o 
  -3  -4   1      383.55      441.14      9.31 o 
  -2  -4   1       21.22       20.95      2.56 o 
  -1  -4   1     1452.70     1628.32     18.08 o 
   0  -4   1      429.44      363.55     18.65 o 
   1  -4   1       14.80       18.51      3.37 o 
   2  -4   1      285.90      293.18     10.41 o 
   3  -4   1        8.50        3.94      3.05 o 
   4  -4   1     1145.81     1157.88     20.32 o 
   5  -4   1     1061.97     1073.83     22.61 o 
   6  -4   1       89.13       84.59      7.75 o 
   7  -4   1        0.01        5.31      5.31 o 
   8  -4   1        1.38        4.90      5.76 o 
   9  -4   1       28.79       29.99      6.61 o 
 -10  -3   1        0.51        5.41      5.84 o 
  -9  -3   1        2.73        6.16      4.92 o 
  -8  -3   1       46.51       41.73      6.47 o 
  -7  -3   1        2.76        0.00      3.74 o 
  -6  -3   1       12.40        7.59      3.00 o 
  -5  -3   1       24.23       16.94      4.52 o 
  -4  -3   1        8.73        5.73      1.37 o 
  -3  -3   1       12.36       15.21      2.33 o 
  -2  -3   1       28.39       22.74      2.78 o 
  -1  -3   1        7.32        7.79      2.09 o 
   0  -3   1       53.89       50.07      2.38 o 
   1  -3   1      943.03     1048.78     13.51 o 
   2  -3   1     1502.18     1606.72     18.01 o 
   3  -3   1      213.03      192.54      8.08 o 
   4  -3   1      226.79      228.32      9.19 o 
   5  -3   1       71.02       87.28      6.53 o 
   6  -3   1        0.96        0.39      3.91 o 
   7  -3   1      110.08       91.69      9.04 o 
   8  -3   1       17.46       18.24      6.56 o 
   9  -3   1        1.20        2.53      5.70 o 
 -10  -2   1        0.73        2.45      7.58 o 
  -9  -2   1        1.99        0.00      5.84 o 
  -8  -2   1       51.41       65.33      7.13 o 
  -7  -2   1      101.81       88.89      8.73 o 
  -6  -2   1       39.32       32.56      4.68 o 
  -5  -2   1       35.53       38.14      4.14 o 
  -4  -2   1      484.46      480.88     11.56 o 
  -3  -2   1      209.25      183.79      6.75 o 
  -2  -2   1       66.50       69.06      4.19 o 
  -1  -2   1      188.87      184.17      4.78 o 
   0  -2   1     1469.49     1351.78      8.87 o 
   1  -2   1     7480.10     6348.86    125.75 o 
   2  -2   1       96.54       90.23      4.53 o 
   3  -2   1      328.42      343.37      9.34 o 
   4  -2   1       37.97       36.15      4.27 o 
   5  -2   1       31.63       35.96      5.00 o 
   6  -2   1        0.06        0.38      3.57 o 
   7  -2   1       16.76       20.19      5.89 o 
   8  -2   1       45.30       45.92      6.82 o 
   9  -2   1       39.25       32.58      8.08 o 
  10  -2   1        1.66        3.88      4.77 o 
 -10  -1   1        1.91       11.44      6.09 o 
  -9  -1   1       11.26        7.93      6.48 o 
  -8  -1   1       12.23       18.11      5.93 o 
  -7  -1   1       64.58       69.44      7.72 o 
  -6  -1   1        2.05        4.10      3.11 o 
  -5  -1   1        4.44        0.24      2.75 o 
  -4  -1   1        4.67        1.12      2.35 o 
  -3  -1   1       86.71       78.14      5.67 o 
  -2  -1   1     6472.92     5938.81    121.64 o 
  -1  -1   1     1162.98     1290.02     11.19 o 
   0  -1   1      182.00      168.35      3.90 o 
   1  -1   1      108.34      107.88      5.37 o 
   2  -1   1       32.59       42.15      3.08 o 
   3  -1   1       32.26       30.12      2.75 o 
   4  -1   1      857.09      798.64     14.48 o 
   5  -1   1       93.47      103.68      6.60 o 
   6  -1   1      227.71      253.78     10.48 o 
   7  -1   1        2.36        5.57      3.64 o 
   8  -1   1       51.01       32.03      6.04 o 
   9  -1   1        1.77       11.03      4.98 o 
  10  -1   1       63.33       54.46      8.82 o 
 -10   0   1        8.95        3.81      7.19 o 
  -9   0   1       15.24       11.33      6.47 o 
  -8   0   1      166.62      169.83     11.80 o 
  -7   0   1       30.02       36.94      5.79 o 
  -6   0   1       16.02       18.23      4.08 o 
  -5   0   1      528.89      548.22     13.65 o 
  -4   0   1        7.29        5.00      2.38 o 
  -3   0   1      790.67      702.22     10.62 o 
  -2   0   1      121.81      105.40      4.13 o 
  -1   0   1     3960.97     4127.98     73.76 o 
   0   0   1      168.02      157.06      2.53 o 
   1   0   1       41.83       51.13      3.17 o 
   2   0   1     2506.30     2680.57     17.97 o 
   3   0   1        0.08        0.36      2.07 o 
   4   0   1      289.59      320.08      9.29 o 
   5   0   1       23.83       21.09      4.16 o 
   6   0   1       89.24       83.82      6.76 o 
   7   0   1       23.75       23.01      5.02 o 
   8   0   1       79.72       86.90      8.23 o 
   9   0   1       23.24       25.31      6.06 o 
  10   0   1        9.59        6.33      5.72 o 
 -10   1   1        7.13        3.88      6.91 o 
  -9   1   1        2.44        6.80      5.48 o 
  -8   1   1        0.50        1.71      4.93 o 
  -7   1   1       71.08       67.38      8.32 o 
  -6   1   1        1.92        5.83      2.65 o 
  -5   1   1      262.81      259.70      9.65 o 
  -4   1   1     1343.46     1286.12     17.02 o 
  -3   1   1       45.58       42.19      3.28 o 
  -2   1   1     3045.22     3079.01     19.78 o 
  -1   1   1      827.13      840.10      8.49 o 
   0   1   1      685.45      685.64     31.54 o 
   1   1   1     4199.69     4382.16     84.57 o 
   2   1   1     2883.28     3174.14     20.56 o 
   3   1   1       72.63       79.82      4.50 o 
   4   1   1     1215.03     1272.95     16.46 o 
   5   1   1        1.96        1.44      0.36 o 
   6   1   1        3.13        2.02      2.77 o 
   7   1   1      164.92      164.93     10.03 o 
   8   1   1        9.87        7.63      4.71 o 
   9   1   1        6.89        7.02      5.19 o 
  10   1   1       11.76       10.98      6.86 o 
 -10   2   1        0.02        3.15      6.94 o 
  -9   2   1       32.00       32.49      9.38 o 
  -8   2   1        5.11        4.18      5.48 o 
  -7   2   1        1.16        1.46      4.57 o 
  -6   2   1        0.02        5.46      3.35 o 
  -5   2   1       22.82       23.40      3.89 o 
  -4   2   1      175.69      146.63      6.82 o 
  -3   2   1      490.88      514.25     10.89 o 
  -2   2   1     1011.32     1108.35     13.03 o 
  -1   2   1     5615.01     5247.50    108.08 o 
   0   2   1       83.94       81.53      3.08 o 
   1   2   1     2138.87     2473.95     16.72 o 
   2   2   1        2.43        0.13      1.64 o 
   3   2   1       76.07       59.06      3.90 o 
   4   2   1        0.03        1.63      2.33 o 
   5   2   1       17.66       12.51      3.73 o 
   6   2   1      154.46      165.01      8.79 o 
   7   2   1        3.70        3.71      3.71 o 
   8   2   1        5.74        4.73      4.85 o 
   9   2   1        3.30        1.66      5.33 o 
  10   2   1       17.99        9.36      6.78 o 
  -9   3   1       10.71       15.47      6.89 o 
  -8   3   1        1.12       10.79      4.30 o 
  -7   3   1       69.49       63.48      8.16 o 
  -6   3   1       57.79       56.61      6.65 o 
  -5   3   1      122.88      104.04      7.40 o 
  -4   3   1      534.94      564.34     13.89 o 
  -3   3   1       69.09       65.17      4.16 o 
  -2   3   1      347.57      329.46      8.72 o 
  -1   3   1      474.20      522.56      9.16 o 
   0   3   1     1341.36     1338.30     10.00 o 
   1   3   1       23.89       20.08      2.33 o 
   2   3   1       19.90       22.68      2.35 o 
   3   3   1        6.47        9.61      1.81 o 
   4   3   1       36.31       31.11      4.58 o 
   5   3   1       15.91       10.53      3.59 o 
   6   3   1        0.00        3.00      3.19 o 
   7   3   1        0.01        0.48      4.06 o 
   8   3   1       21.95       23.21      6.36 o 
   9   3   1        2.86        4.16      5.59 o 
  10   3   1        8.44       15.99      6.46 o 
  -9   4   1        2.28        1.53      7.91 o 
  -8   4   1        0.73        3.36      6.22 o 
  -7   4   1       46.29       50.19      7.71 o 
  -6   4   1       96.90      100.39      8.69 o 
  -5   4   1       33.56       40.45      6.00 o 
  -4   4   1        3.74        8.18      3.88 o 
  -3   4   1       85.77       88.90      6.01 o 
  -2   4   1        5.00        4.37      2.45 o 
  -1   4   1       12.39       15.59      2.58 o 
   0   4   1      218.52      196.51      4.84 o 
   1   4   1       15.06       11.74      2.25 o 
   2   4   1       41.32       42.09      4.29 o 
   3   4   1        1.52        1.41      0.41 o 
   4   4   1        2.45        2.17      2.34 o 
   5   4   1       13.43       15.56      3.55 o 
   6   4   1      348.23      366.37     13.06 o 
   7   4   1       88.92      107.22      8.60 o 
   8   4   1      290.98      295.13     14.79 o 
   9   4   1       19.43        9.86      6.53 o 
  10   4   1        7.57        8.69      6.41 o 
  -8   5   1       15.59       30.24      8.08 o 
  -7   5   1       68.90       71.62      9.08 o 
  -6   5   1       39.78       47.33      7.53 o 
  -5   5   1      242.42      242.79     11.62 o 
  -4   5   1      351.50      333.15     12.07 o 
  -3   5   1       50.35       51.38      4.63 o 
  -2   5   1      505.09      497.40     12.66 o 
  -1   5   1        6.30       13.33      2.81 o 
   0   5   1        0.89        2.66      1.99 o 
   1   5   1        7.84        7.08      2.89 o 
   2   5   1        4.91        7.02      2.16 o 
   3   5   1       18.42       15.97      3.08 o 
   4   5   1        8.74       10.91      3.15 o 
   5   5   1      208.75      202.45      9.70 o 
   6   5   1      199.96      207.32     10.60 o 
   7   5   1       19.25       14.02      4.86 o 
   8   5   1       59.79       55.26      7.85 o 
   9   5   1        1.04        3.66      5.65 o 
  -8   6   1        2.50       14.44      6.79 o 
  -7   6   1        5.47        2.02      6.33 o 
  -6   6   1       12.99       12.91      6.57 o 
  -5   6   1       35.03       37.62      7.36 o 
  -4   6   1       60.17       68.50      7.34 o 
  -3   6   1       22.38       31.37      4.36 o 
  -2   6   1        9.87        9.76      3.37 o 
  -1   6   1      144.76      140.44      7.62 o 
   0   6   1       22.56       21.02      2.76 o 
   1   6   1      216.53      228.59      8.89 o 
   2   6   1      544.39      489.68     13.38 o 
   3   6   1      490.28      542.97     15.10 o 
   4   6   1      196.43      186.59     10.81 o 
   5   6   1      391.34      427.29     14.85 o 
   6   6   1      122.60      115.44      9.93 o 
   7   6   1       33.47       31.32      6.94 o 
   8   6   1       93.97       93.51      8.78 o 
   9   6   1        0.15        5.61      5.61 o 
  -7   7   1       21.52       24.76      7.70 o 
  -6   7   1       16.73       27.31      6.78 o 
  -5   7   1        9.42       12.56      5.87 o 
  -4   7   1        5.27        1.00      5.95 o 
  -3   7   1      184.68      182.49     10.67 o 
  -2   7   1      244.95      245.61     11.26 o 
  -1   7   1       44.03       32.65      5.13 o 
   0   7   1        1.11        3.47      2.33 o 
   1   7   1       20.16       24.04      4.08 o 
   2   7   1       19.52       30.18      4.34 o 
   3   7   1       82.68       79.12      6.68 o 
   4   7   1       87.47       72.17      6.88 o 
   5   7   1       61.22       59.68      7.83 o 
   6   7   1       31.47       34.99      5.59 o 
   7   7   1       20.97        8.77      6.68 o 
   8   7   1        1.07        3.51      4.11 o 
   9   7   1        3.92        1.23      5.17 o 
  -6   8   1        0.08        4.22      6.03 o 
  -5   8   1       25.33       30.64      7.50 o 
  -4   8   1       43.26       33.07      7.83 o 
  -3   8   1        0.50        1.06      4.60 o 
  -2   8   1       89.35       80.60      8.02 o 
  -1   8   1       11.64       17.43      4.23 o 
   0   8   1      119.49      113.13      6.03 o 
   1   8   1        3.54        3.39      3.96 o 
   2   8   1        5.93        2.18      4.09 o 
   3   8   1       37.47       34.64      6.57 o 
   4   8   1      117.20      125.21      9.98 o 
   5   8   1       10.28        4.10      5.61 o 
   6   8   1        1.68        0.00      5.02 o 
   7   8   1        0.02        0.00      5.15 o 
   8   8   1        7.38       12.73      5.83 o 
  -5   9   1        0.08        3.49      5.98 o 
  -4   9   1        4.81        3.20      6.95 o 
  -3   9   1        6.47        9.95      5.14 o 
  -2   9   1        3.31        3.82      4.98 o 
  -1   9   1       19.82       15.36      6.27 o 
   0   9   1      190.65      196.49      9.07 o 
   1   9   1        0.31        4.97      4.97 o 
   2   9   1        0.62        6.05      4.77 o 
   3   9   1       76.31       77.24      8.57 o 
   4   9   1        4.47        8.61      5.19 o 
   5   9   1       22.40       29.86      7.14 o 
   6   9   1        7.01        4.15      5.60 o 
   7   9   1        0.08        5.49      5.25 o 
  -4  10   1        1.21        0.03      5.21 o 
  -3  10   1        2.09        3.27      5.72 o 
  -2  10   1        1.28        1.21      5.36 o 
  -1  10   1      139.49      112.74     11.73 o 
   0  10   1       57.75       54.83      5.68 o 
   1  10   1       50.51       60.66      7.88 o 
   2  10   1       40.85       45.40      7.08 o 
   3  10   1        1.80        3.53      4.98 o 
   4  10   1       12.69       17.29      7.10 o 
   5  10   1        4.56        4.25      5.98 o 
   6  10   1        0.81        1.26      5.59 o 
  -2  11   1        6.28       14.56      5.28 o 
  -1  11   1        0.00        8.34      5.72 o 
   0  11   1        0.06        9.40      3.70 o 
   1  11   1        6.42       15.78      5.39 o 
   2  11   1       16.77       15.77      5.83 o 
   3  11   1        0.01        5.07      5.66 o 
   4  11   1       45.84       55.96      8.07 o 
  -2 -11   2       15.20       22.79      6.56 o 
  -1 -11   2        5.47        7.18      5.75 o 
   0 -11   2        0.19        5.38      3.64 o 
  -5 -10   2       10.29       11.59      5.88 o 
  -4 -10   2        4.25        4.42      5.93 o 
  -3 -10   2        7.13        9.19      5.56 o 
  -2 -10   2       89.29      106.78      9.76 o 
  -1 -10   2        1.68        7.90      5.94 o 
   0 -10   2       57.92       56.00      6.24 o 
   1 -10   2       60.27       72.58      8.81 o 
   2 -10   2        4.38        5.44      6.10 o 
   3 -10   2       15.26       18.49      6.79 o 
  -6  -9   2        2.01        5.75      5.75 o 
  -5  -9   2        4.03        1.81      6.02 o 
  -4  -9   2       12.58       21.41      5.16 o 
  -3  -9   2        8.96        3.87      5.78 o 
  -2  -9   2        7.41       10.30      5.38 o 
  -1  -9   2        0.17        2.20      4.51 o 
   0  -9   2      156.82      152.09      8.77 o 
   1  -9   2       31.95       23.36      7.89 o 
   2  -9   2        0.10        3.10      5.40 o 
   3  -9   2       10.93        4.57      6.79 o 
   4  -9   2        1.63        3.42      6.50 o 
   5  -9   2        3.72        5.77      5.90 o 
  -7  -8   2        1.77        9.60      5.30 o 
  -6  -8   2        0.02        4.80      4.48 o 
  -5  -8   2       25.29       28.44      7.01 o 
  -4  -8   2      100.08       73.23      9.07 o 
  -3  -8   2      327.34      346.29     15.12 o 
  -2  -8   2       80.87       87.57      7.72 o 
  -1  -8   2        5.95       13.46      4.22 o 
   0  -8   2       69.77       70.07      5.15 o 
   1  -8   2        3.61        5.43      5.23 o 
   2  -8   2      731.20      706.92     22.27 o 
   3  -8   2       64.91       59.43      8.94 o 
   4  -8   2        0.20        0.00      5.30 o 
   5  -8   2        3.49        2.00      6.40 o 
   6  -8   2       15.83       19.73      7.23 o 
  -8  -7   2        8.47        3.92      6.67 o 
  -7  -7   2        7.33        7.31      5.39 o 
  -6  -7   2       13.79       17.19      5.82 o 
  -5  -7   2       78.33       68.83      7.59 o 
  -4  -7   2      245.07      252.26     12.41 o 
  -3  -7   2        0.24        3.40      3.66 o 
  -2  -7   2        4.00        7.59      3.38 o 
  -1  -7   2        0.16        1.20      2.95 o 
   0  -7   2        0.79        0.97      2.60 o 
   1  -7   2        4.90        5.40      3.57 o 
   2  -7   2       60.55       68.81      7.81 o 
   3  -7   2        0.27        0.49      5.31 o 
   4  -7   2      192.91      183.73     12.23 o 
   5  -7   2       16.74       14.37      6.25 o 
   6  -7   2       29.38       30.10      7.02 o 
   7  -7   2        1.83        6.94      5.56 o 
  -9  -6   2        3.38        7.61      5.00 o 
  -8  -6   2        1.39        1.96      5.73 o 
  -7  -6   2        4.81       10.35      4.48 o 
  -6  -6   2        3.34        1.05      5.36 o 
  -5  -6   2        4.82        1.35      3.92 o 
  -4  -6   2        0.00        0.38      3.65 o 
  -3  -6   2      101.68      112.98      6.33 o 
  -2  -6   2      197.81      167.31      8.41 o 
  -1  -6   2       67.71       73.04      6.01 o 
   0  -6   2        5.05        2.13      2.13 o 
   1  -6   2      304.50      284.59     11.26 o 
   2  -6   2       37.05       40.16      5.54 o 
   3  -6   2       20.22       13.01      4.97 o 
   4  -6   2      693.61      669.66     20.35 o 
   5  -6   2      343.11      347.33     15.66 o 
   6  -6   2       45.99       59.61      7.87 o 
   7  -6   2        0.03        8.43      4.82 o 
   8  -6   2        0.03        3.42      5.84 o 
  -9  -5   2        0.33        1.39      5.67 o 
  -8  -5   2        0.02        2.49      5.61 o 
  -7  -5   2        5.18       13.04      5.31 o 
  -6  -5   2       15.42       23.44      5.66 o 
  -5  -5   2        0.03        1.99      3.07 o 
  -4  -5   2        0.25        1.38      3.12 o 
  -3  -5   2       18.81       20.17      2.99 o 
  -2  -5   2       60.48       72.10      5.20 o 
  -1  -5   2        5.34        6.56      3.01 o 
   0  -5   2        0.85        0.25      1.65 o 
   1  -5   2      159.11      183.38      8.08 o 
   2  -5   2      173.51      150.82      8.00 o 
   3  -5   2        0.03        2.09      2.99 o 
   4  -5   2       16.44       19.18      4.36 o 
   5  -5   2      145.21      160.95      9.80 o 
   6  -5   2       88.36       78.50      8.45 o 
   7  -5   2       50.73       51.70      7.51 o 
   8  -5   2       43.26       54.72      8.61 o 
  -9  -4   2        9.29       15.92      6.74 o 
  -8  -4   2       38.18       45.74      7.98 o 
  -7  -4   2      321.17      293.24     15.68 o 
  -6  -4   2       16.03       15.71      3.73 o 
  -5  -4   2       23.27       20.20      4.75 o 
  -4  -4   2       97.43       92.19      7.58 o 
  -3  -4   2      307.08      287.87     10.95 o 
  -2  -4   2       68.96       57.31      4.34 o 
  -1  -4   2      858.17      938.69     14.35 o 
   0  -4   2      320.60      310.50      6.37 o 
   1  -4   2      353.67      360.68     10.02 o 
   2  -4   2      963.28      991.29     16.23 o 
   3  -4   2       58.76       68.91      5.38 o 
   4  -4   2       15.09       14.25      3.53 o 
   5  -4   2        1.41        2.80      3.66 o 
   6  -4   2      113.83       93.24      8.87 o 
   7  -4   2       53.29       45.47      7.37 o 
   8  -4   2        2.14        4.88      5.67 o 
   9  -4   2        1.46        1.98      5.73 o 
 -10  -3   2        0.00        0.00      6.62 o 
  -9  -3   2        1.49        3.61      6.11 o 
  -8  -3   2       12.45       12.43      6.70 o 
  -7  -3   2        0.91        9.26      4.38 o 
  -6  -3   2        3.62        8.43      4.04 o 
  -5  -3   2        1.05        5.11      3.27 o 
  -4  -3   2      216.28      222.78      9.08 o 
  -3  -3   2      823.55      864.38     14.19 o 
  -2  -3   2      199.41      194.53      7.04 o 
  -1  -3   2      147.51      168.13      6.19 o 
   0  -3   2      342.51      317.34      6.38 o 
   1  -3   2     1012.21      915.99     12.99 o 
   2  -3   2       20.21       19.14      2.85 o 
   3  -3   2     4523.00     4665.45     33.84 o 
   4  -3   2       69.30       59.63      5.07 o 
   5  -3   2       92.21       78.07      6.17 o 
   6  -3   2      306.88      313.02     12.87 o 
   7  -3   2        0.40        1.51      4.31 o 
   8  -3   2        0.27        3.43      4.60 o 
   9  -3   2       21.32       28.85      6.47 o 
 -10  -2   2        1.64        6.50      6.50 o 
  -9  -2   2       36.11       39.36      6.42 o 
  -8  -2   2        1.80        0.51      4.04 o 
  -7  -2   2      137.25      131.34      9.73 o 
  -6  -2   2        0.66        3.96      3.96 o 
  -5  -2   2        4.85        2.01      3.18 o 
  -4  -2   2     1005.82     1005.61     19.52 o 
  -3  -2   2     1510.74     1226.76     16.21 o 
  -2  -2   2      692.77      663.92     12.71 o 
  -1  -2   2       25.81       27.74      1.56 o 
   0  -2   2      251.47      230.18      5.49 o 
   1  -2   2      919.99      952.06     11.85 o 
   2  -2   2     3650.56     3603.90     24.80 o 
   3  -2   2     1695.57     1690.51     18.96 o 
   4  -2   2        4.69        4.71      1.02 o 
   5  -2   2       20.40       17.19      3.92 o 
   6  -2   2        3.87        3.80      3.30 o 
   7  -2   2       26.53       36.07      5.42 o 
   8  -2   2      154.72      139.81     10.62 o 
   9  -2   2        7.56        3.62      5.49 o 
  10  -2   2        6.11       10.91      5.40 o 
 -10  -1   2        7.19        6.89      6.05 o 
  -9  -1   2       10.96        8.53      6.04 o 
  -8  -1   2       96.38      117.10      9.73 o 
  -7  -1   2       21.64       17.92      5.11 o 
  -6  -1   2        1.80        2.76      3.13 o 
  -5  -1   2       25.86       23.92      2.98 o 
  -4  -1   2      721.75      762.04     12.62 o 
  -3  -1   2     3132.48     3585.53     26.68 o 
  -2  -1   2      254.66      208.03      8.56 o 
  -1  -1   2    20218.91    19625.14    200.08 o 
   0  -1   2      515.96      476.23      6.16 o 
   1  -1   2     1310.86     1433.90     12.97 o 
   2  -1   2     3500.85     3864.88     23.71 o 
   3  -1   2      145.09      148.24      6.83 o 
   4  -1   2       44.29       43.22      3.39 o 
   5  -1   2        0.11        0.31      3.03 o 
   6  -1   2        1.01        1.46      3.53 o 
   7  -1   2        0.96        1.28      3.59 o 
   8  -1   2       15.51       15.84      5.22 o 
   9  -1   2       67.09       63.01      8.18 o 
  10  -1   2       18.70       26.56      6.38 o 
 -10   0   2        6.93       12.94      6.34 o 
  -9   0   2        0.12        2.51      5.64 o 
  -8   0   2      114.97      124.42     10.40 o 
  -7   0   2      169.92      151.88      9.76 o 
  -6   0   2        0.13        2.10      3.63 o 
  -5   0   2       13.65        7.68      2.74 o 
  -4   0   2      111.63      124.55      5.26 o 
  -3   0   2        9.19        7.35      2.24 o 
  -2   0   2      468.63      435.59      7.84 o 
  -1   0   2     9125.95     8820.95    122.86 o 
   0   0   2      655.70      625.80      6.04 o 
   1   0   2      119.82      124.44      4.65 o 
   2   0   2      745.01      815.09     10.54 o 
   3   0   2      155.45      171.66      6.48 o 
   4   0   2       16.20       12.68      2.68 o 
   5   0   2        0.36        4.19      2.75 o 
   6   0   2      211.52      203.13      9.41 o 
   7   0   2      267.31      282.97     12.44 o 
   8   0   2       26.01       26.78      6.28 o 
   9   0   2        5.84        1.16      5.59 o 
  10   0   2        3.90        3.15      6.19 o 
 -10   1   2       31.55       37.10      8.43 o 
  -9   1   2        7.21        9.87      5.90 o 
  -8   1   2        1.03        2.80      5.06 o 
  -7   1   2      356.16      369.18     14.83 o 
  -6   1   2      234.65      202.10     10.57 o 
  -5   1   2        0.09        2.66      2.66 o 
  -4   1   2      587.30      617.04     13.03 o 
  -3   1   2     1218.25     1226.92     14.90 o 
  -2   1   2      139.06      157.03      5.10 o 
  -1   1   2      878.10     1024.51     10.40 o 
   0   1   2     4240.90     4633.09     58.60 o 
   1   1   2      925.74      928.12     10.88 o 
   2   1   2       39.86       41.62      3.08 o 
   3   1   2      496.45      522.61      9.75 o 
   4   1   2      211.00      189.81      7.15 o 
   5   1   2      275.32      247.88      9.15 o 
   6   1   2       57.67       58.14      5.23 o 
   7   1   2      223.01      211.09     11.53 o 
   8   1   2      107.30      116.51     10.14 o 
   9   1   2       47.34       47.14      7.88 o 
  10   1   2       44.77       30.28      8.14 o 
  -9   2   2        1.11        2.05      5.43 o 
  -8   2   2       52.56       56.10      7.46 o 
  -7   2   2       44.03       42.39      6.33 o 
  -6   2   2      124.49      129.58      9.08 o 
  -5   2   2       72.03       84.00      6.12 o 
  -4   2   2      151.65      138.32      6.72 o 
  -3   2   2      442.07      424.75     10.19 o 
  -2   2   2        1.90        1.73      0.47 o 
  -1   2   2       61.15       52.41      3.21 o 
   0   2   2      349.98      313.04      4.58 o 
   1   2   2     2672.76     2917.73     18.65 o 
   2   2   2     1901.35     1927.48     17.20 o 
   3   2   2       95.98      104.89      5.30 o 
   4   2   2       91.92       89.94      5.79 o 
   5   2   2      157.23      175.82      8.22 o 
   6   2   2      150.31      162.17      8.51 o 
   7   2   2       16.36       11.78      4.68 o 
   8   2   2        3.73        5.26      4.77 o 
   9   2   2      220.10      205.63     13.21 o 
  10   2   2       35.09       37.03      8.02 o 
  -9   3   2        0.09        6.45      6.45 o 
  -8   3   2       20.51       22.94      5.74 o 
  -7   3   2       12.40       12.93      4.96 o 
  -6   3   2       86.25       91.30      7.24 o 
  -5   3   2       47.62       54.65      6.75 o 
  -4   3   2       47.65       52.43      4.99 o 
  -3   3   2       11.12       12.35      3.59 o 
  -2   3   2        1.70        5.29      2.05 o 
  -1   3   2      163.35      158.43      5.70 o 
   0   3   2      371.36      359.45     18.15 o 
   1   3   2     1228.22     1225.98     13.61 o 
   2   3   2      171.36      174.32      6.37 o 
   3   3   2      169.59      157.58      6.25 o 
   4   3   2      860.69      911.96     15.34 o 
   5   3   2       38.42       40.95      5.06 o 
   6   3   2      100.28       99.35      7.01 o 
   7   3   2       18.33       19.57      5.14 o 
   8   3   2       70.06       85.15      8.50 o 
   9   3   2       35.80       40.76      7.55 o 
  10   3   2        5.87       12.71      4.84 o 
  -9   4   2        0.04        7.55      7.55 o 
  -8   4   2       15.28       12.57      7.28 o 
  -7   4   2        1.40       11.27      5.04 o 
  -6   4   2        0.11        0.48      4.18 o 
  -5   4   2       83.36       87.45      7.02 o 
  -4   4   2        8.93        7.26      3.16 o 
  -3   4   2      113.56      128.92      6.83 o 
  -2   4   2       20.84       25.25      3.35 o 
  -1   4   2        1.64        1.75      2.11 o 
   0   4   2     2469.40     2349.57     58.21 o 
   1   4   2        4.23        5.28      2.18 o 
   2   4   2      296.30      290.65      8.63 o 
   3   4   2      180.12      179.22      7.17 o 
   4   4   2        3.62        1.92      2.71 o 
   5   4   2      210.37      201.61      9.34 o 
   6   4   2        4.26        3.22      0.94 o 
   7   4   2       14.09       16.28      4.97 o 
   8   4   2       96.04       89.01      9.84 o 
   9   4   2        7.90        4.32      6.35 o 
  10   4   2        0.69        5.24      6.15 o 
  -8   5   2       19.17       18.39      7.84 o 
  -7   5   2        0.07        0.64      6.59 o 
  -6   5   2      325.14      338.34     15.88 o 
  -5   5   2       12.17       12.61      4.89 o 
  -4   5   2        0.28        1.47      3.61 o 
  -3   5   2        0.05        2.94      2.94 o 
  -2   5   2      151.04      177.70      7.84 o 
  -1   5   2       23.19       20.14      3.00 o 
   0   5   2      306.77      304.98      6.79 o 
   1   5   2     1221.43     1320.77     17.89 o 
   2   5   2       82.91       99.34      5.83 o 
   3   5   2       35.99       39.67      5.21 o 
   4   5   2       97.27      105.58      6.79 o 
   5   5   2        4.05        2.13      2.75 o 
   6   5   2        2.16        9.51      4.31 o 
   7   5   2       56.98       69.35      7.39 o 
   8   5   2        0.44        4.44      4.83 o 
   9   5   2       11.22        1.25      6.28 o 
  -8   6   2       31.86       31.42      8.98 o 
  -7   6   2       19.67       27.41      6.52 o 
  -6   6   2      235.32      199.54     14.14 o 
  -5   6   2      150.24      154.00     11.27 o 
  -4   6   2     1085.88     1065.96     23.81 o 
  -3   6   2       22.10       19.07      4.09 o 
  -2   6   2      167.72      168.09      8.78 o 
  -1   6   2      250.44      253.85      9.54 o 
   0   6   2      561.38      557.30     13.53 o 
   1   6   2      314.45      300.29     10.26 o 
   2   6   2        2.31        6.25      2.59 o 
   3   6   2       24.61       32.94      4.28 o 
   4   6   2      312.22      284.67     11.51 o 
   5   6   2      257.61      237.02     11.46 o 
   6   6   2       27.70       29.26      5.30 o 
   7   6   2       27.61       22.88      5.35 o 
   8   6   2       19.35       28.91      6.27 o 
   9   6   2        5.77       17.84      5.41 o 
  -7   7   2        6.15        3.62      6.08 o 
  -6   7   2        9.70       12.83      6.91 o 
  -5   7   2       20.75       16.89      6.16 o 
  -4   7   2       53.76       53.66      7.23 o 
  -3   7   2      112.63      105.04      8.70 o 
  -2   7   2        2.33        0.76      3.58 o 
  -1   7   2      136.55      106.48      8.00 o 
   0   7   2       20.98       21.38      3.08 o 
   1   7   2       15.62       20.28      3.83 o 
   2   7   2       23.17       23.51      4.95 o 
   3   7   2        3.00        5.65      4.27 o 
   4   7   2       11.89        9.80      4.34 o 
   5   7   2       46.71       39.72      6.28 o 
   6   7   2        0.59        4.19      4.19 o 
   7   7   2        0.34        3.27      4.56 o 
   8   7   2        7.77        1.74      5.42 o 
   9   7   2       42.30       51.02      7.94 o 
  -6   8   2        0.18        0.00      5.90 o 
  -5   8   2       20.71       30.27      6.36 o 
  -4   8   2      182.26      196.81     12.68 o 
  -3   8   2      177.63      175.76     11.66 o 
  -2   8   2       14.15       14.30      4.23 o 
  -1   8   2       35.23       25.53      5.70 o 
   0   8   2       10.08        8.64      3.20 o 
   1   8   2      419.94      431.79     14.95 o 
   2   8   2       50.46       52.78      6.63 o 
   3   8   2       55.33       49.94      5.91 o 
   4   8   2        1.57        4.23      4.23 o 
   5   8   2       37.47       35.49      6.08 o 
   6   8   2       11.60        5.92      5.24 o 
   7   8   2       20.03       15.48      6.51 o 
   8   8   2       13.89       12.00      6.97 o 
  -5   9   2        0.40        4.14      6.54 o 
  -4   9   2       30.20       41.06      7.58 o 
  -3   9   2       72.21       68.99      8.94 o 
  -2   9   2        2.48       10.74      4.40 o 
  -1   9   2      275.16      238.36     13.32 o 
   0   9   2        1.10        2.34      4.23 o 
   1   9   2       64.63       63.08      7.55 o 
   2   9   2        6.81        9.45      5.21 o 
   3   9   2      138.20      120.13     10.21 o 
   4   9   2       39.34       26.45      6.55 o 
   5   9   2       15.77       18.78      5.50 o 
   6   9   2       96.51       97.11      9.82 o 
   7   9   2        0.18        1.83      5.18 o 
  -4  10   2        6.85        7.18      7.18 o 
  -3  10   2       40.82       28.33      7.45 o 
  -2  10   2        0.00        5.43      4.79 o 
  -1  10   2       59.65       47.52      7.44 o 
   0  10   2        3.48        3.16      3.81 o 
   1  10   2      111.84      103.97      9.63 o 
   2  10   2        0.30        3.95      5.67 o 
   3  10   2       16.94       16.04      6.04 o 
   4  10   2        7.45       13.49      5.73 o 
   5  10   2        2.93       10.20      4.35 o 
   6  10   2       15.46       18.31      7.16 o 
  -2  11   2        0.45        3.29      5.61 o 
  -1  11   2        8.65        1.29      6.12 o 
   0  11   2       61.68       52.83      6.04 o 
   1  11   2        6.38       10.61      5.27 o 
   2  11   2        1.71        6.21      6.21 o 
   3  11   2       38.04       28.11      8.14 o 
   4  11   2       22.24       25.09      6.09 o 
  -4 -10   3        4.68        1.26      6.23 o 
  -3 -10   3       19.27       27.15      6.44 o 
  -2 -10   3       39.14       43.14      8.15 o 
  -1 -10   3        2.40       10.02      5.86 o 
   0 -10   3       45.18       43.12      5.47 o 
   1 -10   3       17.94       22.84      6.38 o 
   2 -10   3        5.81        2.78      5.84 o 
   3 -10   3        0.00        2.17      6.23 o 
  -6  -9   3       10.87       14.34      6.12 o 
  -5  -9   3        8.67        7.49      6.50 o 
  -4  -9   3        5.43        5.92      5.92 o 
  -3  -9   3        8.61        9.87      5.67 o 
  -2  -9   3       53.75       44.67      8.79 o 
  -1  -9   3       19.45       21.94      5.57 o 
   0  -9   3        0.18        7.20      3.59 o 
   1  -9   3      120.13      117.52     11.23 o 
   2  -9   3        1.37        5.11      7.09 o 
   3  -9   3        5.27        8.67      6.41 o 
   4  -9   3       28.44       28.64      8.18 o 
   5  -9   3        0.49        2.86      6.05 o 
  -7  -8   3        1.60        0.67      6.03 o 
  -6  -8   3        1.83        8.74      5.14 o 
  -5  -8   3        9.08        4.04      5.71 o 
  -4  -8   3       42.90       47.93      7.27 o 
  -3  -8   3      101.35       93.78      9.27 o 
  -2  -8   3      279.32      330.70     14.50 o 
  -1  -8   3      151.04      161.60     10.74 o 
   0  -8   3       32.49       36.40      4.45 o 
   1  -8   3      359.25      379.11     16.04 o 
   2  -8   3        5.71        6.72      5.48 o 
   3  -8   3       76.94       75.61      9.49 o 
   4  -8   3        1.40        7.62      4.93 o 
   5  -8   3        0.00        1.36      5.44 o 
   6  -8   3        2.82        6.39      6.59 o 
  -8  -7   3        0.03        2.75      6.07 o 
  -7  -7   3        3.77        3.82      4.92 o 
  -6  -7   3        0.03        0.00      5.37 o 
  -5  -7   3       24.02       23.31      6.01 o 
  -4  -7   3      179.59      182.10     11.70 o 
  -3  -7   3      100.31       94.17      7.88 o 
  -2  -7   3       15.37       16.99      4.26 o 
  -1  -7   3        0.18        1.27      3.88 o 
   0  -7   3       45.63       53.49      5.61 o 
   1  -7   3        0.00        1.77      4.19 o 
   2  -7   3      429.97      519.91     18.07 o 
   3  -7   3       86.83       87.54      8.69 o 
   4  -7   3       11.89        2.23      5.47 o 
   5  -7   3        0.23        3.03      5.65 o 
   6  -7   3        6.63        7.87      6.67 o 
   7  -7   3        2.90       10.46      6.48 o 
  -8  -6   3        0.46        0.67      5.24 o 
  -7  -6   3        1.55        6.12      5.11 o 
  -6  -6   3       20.62       23.44      5.62 o 
  -5  -6   3      130.40      139.84      9.98 o 
  -4  -6   3        1.13        0.00      4.19 o 
  -3  -6   3       53.41       55.52      6.20 o 
  -2  -6   3       54.94       62.03      5.87 o 
  -1  -6   3      100.75       85.50      7.02 o 
   0  -6   3       11.78       17.48      3.09 o 
   1  -6   3        0.45        0.38      3.00 o 
   2  -6   3      150.44      129.27      8.41 o 
   3  -6   3      109.52      144.10     10.02 o 
   4  -6   3       59.97       48.49      6.60 o 
   5  -6   3        9.04       16.20      5.13 o 
   6  -6   3       66.15       57.48      8.81 o 
   7  -6   3       91.55      104.78      9.81 o 
   8  -6   3        0.64        0.68      5.33 o 
  -9  -5   3       18.56       12.46      8.58 o 
  -8  -5   3        0.76        1.33      6.22 o 
  -7  -5   3       20.90       10.50      6.05 o 
  -6  -5   3        0.48        2.51      4.22 o 
  -5  -5   3      157.72      185.90     10.44 o 
  -4  -5   3      224.78      191.79      9.93 o 
  -3  -5   3      161.90      152.01      9.38 o 
  -2  -5   3       59.19       68.86      5.59 o 
  -1  -5   3      185.00      173.02      7.86 o 
   0  -5   3      512.98      530.18     22.13 o 
   1  -5   3        0.00        0.63      2.86 o 
   2  -5   3       91.79      106.36      7.12 o 
   3  -5   3      114.78      113.09      8.14 o 
   4  -5   3      253.57      281.38     12.36 o 
   5  -5   3       65.63       77.00      7.62 o 
   6  -5   3        6.41        2.68      4.50 o 
   7  -5   3       51.47       66.42      8.47 o 
   8  -5   3       11.43        0.00      7.12 o 
  -9  -4   3        0.12        2.27      5.93 o 
  -8  -4   3       17.65       23.79      5.60 o 
  -7  -4   3        1.40        1.67      5.63 o 
  -6  -4   3       37.21       31.87      7.10 o 
  -5  -4   3       21.51       22.24      4.07 o 
  -4  -4   3       34.08       30.11      4.57 o 
  -3  -4   3      135.92      130.46      6.94 o 
  -2  -4   3      363.66      330.84     10.43 o 
  -1  -4   3      856.49      944.92     15.11 o 
   0  -4   3      145.08      134.62      5.41 o 
   1  -4   3       40.43       37.72      4.31 o 
   2  -4   3      437.92      452.09     12.36 o 
   3  -4   3      746.12      780.86     16.94 o 
   4  -4   3      711.48      697.36     17.19 o 
   5  -4   3      186.66      187.66     10.62 o 
   6  -4   3       14.28       15.75      5.01 o 
   7  -4   3        6.20        6.58      5.66 o 
   8  -4   3       58.03       35.97      8.27 o 
   9  -4   3        6.32        1.33      6.64 o 
  -9  -3   3       17.52       16.32      6.99 o 
  -8  -3   3        3.71        3.98      6.44 o 
  -7  -3   3      347.95      393.44     17.47 o 
  -6  -3   3       13.51        6.92      6.41 o 
  -5  -3   3       54.77       57.04      5.77 o 
  -4  -3   3       19.19       23.35      4.34 o 
  -3  -3   3      597.05      676.95     14.21 o 
  -2  -3   3      533.49      523.27     12.18 o 
  -1  -3   3        2.60        2.72      1.74 o 
   0  -3   3      180.09      214.16      5.15 o 
   1  -3   3        0.19        1.79      2.46 o 
   2  -3   3      180.42      160.80      8.08 o 
   3  -3   3      167.63      155.58      9.66 o 
   4  -3   3       80.10       91.40      6.26 o 
   5  -3   3      146.48      138.03      8.77 o 
   6  -3   3      105.34       84.83      8.45 o 
   7  -3   3       49.56       36.52      7.14 o 
   8  -3   3        8.80       12.57      5.20 o 
   9  -3   3        0.88        1.90      5.82 o 
 -10  -2   3        9.58        6.41      6.00 o 
  -9  -2   3        3.26        5.08      4.85 o 
  -8  -2   3        2.68        5.12      5.12 o 
  -7  -2   3        7.48       12.42      4.87 o 
  -6  -2   3        7.51       11.68      4.19 o 
  -5  -2   3        0.01        1.37      3.48 o 
  -4  -2   3      354.36      405.31     12.29 o 
  -3  -2   3     1815.74     1581.98     19.63 o 
  -2  -2   3     3154.81     3281.16     25.30 o 
  -1  -2   3       39.81       45.07      2.29 o 
   0  -2   3      111.42      122.99      2.74 o 
   1  -2   3        0.23        0.64      1.77 o 
   2  -2   3      251.64      259.42      7.78 o 
   3  -2   3      249.07      264.75      9.06 o 
   4  -2   3      114.06      139.83      7.15 o 
   5  -2   3      908.14      891.52     18.44 o 
   6  -2   3       72.94       77.35      6.93 o 
   7  -2   3      211.93      211.98     11.91 o 
   8  -2   3        3.95        4.29      5.52 o 
   9  -2   3       28.13       31.35      6.20 o 
 -10  -1   3        1.25        8.93      5.41 o 
  -9  -1   3       13.67       17.08      5.72 o 
  -8  -1   3        4.15        0.00      5.00 o 
  -7  -1   3       52.58       48.56      6.77 o 
  -6  -1   3      250.03      213.41     10.33 o 
  -5  -1   3      169.02      186.13      8.19 o 
  -4  -1   3       16.95       15.39      4.17 o 
  -3  -1   3       15.70       22.77      2.57 o 
  -2  -1   3     7482.63     7855.98    157.52 o 
  -1  -1   3     9973.48     9347.43    158.61 o 
   0  -1   3      377.87      433.40     11.72 o 
   1  -1   3       10.17       17.27      2.47 o 
   2  -1   3      214.72      187.60      6.25 o 
   3  -1   3       99.62      102.03      4.32 o 
   4  -1   3      522.80      482.75     12.01 o 
   5  -1   3      126.54      130.11      7.29 o 
   6  -1   3      169.84      149.13      9.13 o 
   7  -1   3       46.75       49.46      6.05 o 
   8  -1   3       53.32       52.46      7.74 o 
   9  -1   3       42.87       49.44      7.36 o 
  10  -1   3       12.90       10.17      6.35 o 
 -10   0   3        0.85        1.39      6.24 o 
  -9   0   3        1.43        4.97      5.76 o 
  -8   0   3        7.97        9.65      5.84 o 
  -7   0   3       47.15       49.32      6.71 o 
  -6   0   3      182.84      164.97      9.28 o 
  -5   0   3       38.60       41.21      4.14 o 
  -4   0   3        4.58        4.88      2.62 o 
  -3   0   3       68.50       64.23      4.41 o 
  -2   0   3       59.78       61.97      3.72 o 
  -1   0   3        8.53       11.98      2.59 o 
   0   0   3       52.67       57.16      3.15 o 
   1   0   3    13458.48    12725.21    160.18 o 
   2   0   3       32.66       33.88      2.92 o 
   3   0   3        2.97        3.86      3.86 o 
   4   0   3      192.59      189.24      7.45 o 
   5   0   3      421.50      376.89     11.55 o 
   6   0   3       70.89       81.76      6.61 o 
   7   0   3       17.30       12.05      5.12 o 
   8   0   3       38.93       46.45      7.18 o 
   9   0   3        0.15        0.58      5.33 o 
  10   0   3       42.68       59.34      8.05 o 
 -10   1   3        0.88        0.71      6.11 o 
  -9   1   3        6.91        1.94      5.80 o 
  -8   1   3       20.26        5.51      7.10 o 
  -7   1   3        2.38        7.30      4.59 o 
  -6   1   3      166.95      153.68      9.28 o 
  -5   1   3      110.11      106.44      6.51 o 
  -4   1   3        4.67        8.50      2.65 o 
  -3   1   3      139.14      155.61      6.00 o 
  -2   1   3      640.07      719.35     10.61 o 
  -1   1   3      360.44      378.67      7.22 o 
   0   1   3     6015.66     6065.27    152.21 o 
   1   1   3      241.05      254.60      5.81 o 
   2   1   3      223.39      279.77      6.78 o 
   3   1   3       19.66       27.68      3.86 o 
   4   1   3        1.96        4.45      2.59 o 
   5   1   3      109.93       99.92      6.25 o 
   6   1   3       25.47       29.21      4.16 o 
   7   1   3        0.77        0.83      3.88 o 
   8   1   3       37.63       35.42      5.96 o 
   9   1   3      161.20      159.26     11.34 o 
  10   1   3        6.76       14.08      5.11 o 
  -9   2   3        0.00        4.00      6.17 o 
  -8   2   3        3.40        2.91      5.96 o 
  -7   2   3      118.11      111.80      9.24 o 
  -6   2   3        5.61        9.40      3.36 o 
  -5   2   3      631.92      668.95     15.94 o 
  -4   2   3      154.55      173.41      7.48 o 
  -3   2   3      619.43      707.71     12.30 o 
  -2   2   3       71.04       76.06      4.42 o 
  -1   2   3      157.48      190.47      6.00 o 
   0   2   3      460.89      497.19     11.10 o 
   1   2   3    23869.66    21521.49    225.39 o 
   2   2   3       52.63       36.97      3.30 o 
   3   2   3       73.44       84.44      5.00 o 
   4   2   3     1020.74      993.24     15.81 o 
   5   2   3      431.51      399.38     12.02 o 
   6   2   3       70.04       71.85      5.42 o 
   7   2   3        3.19        4.95      3.75 o 
   8   2   3       31.31       36.71      6.32 o 
   9   2   3      186.49      180.88     12.30 o 
  10   2   3        4.06        9.26      6.35 o 
  -9   3   3        9.46        1.37      7.05 o 
  -8   3   3        1.82        1.86      5.73 o 
  -7   3   3       16.36       11.87      4.52 o 
  -6   3   3      134.48      143.91      9.16 o 
  -5   3   3        3.88        0.68      3.68 o 
  -4   3   3      282.94      284.20      9.92 o 
  -3   3   3       21.92       18.52      3.38 o 
  -2   3   3      180.30      187.30      6.89 o 
  -1   3   3      540.20      531.75      9.40 o 
   0   3   3      609.78      600.07      7.09 o 
   1   3   3      145.82      140.66      5.67 o 
   2   3   3     1238.94     1287.85     15.26 o 
   3   3   3        7.40        3.59      5.39 o 
   4   3   3       42.15       43.58      3.88 o 
   5   3   3      175.81      185.11      8.70 o 
   6   3   3       37.76       38.56      5.14 o 
   7   3   3       53.30       53.46      7.25 o 
   8   3   3      190.32      201.82     12.11 o 
   9   3   3        2.43        3.98      5.05 o 
  10   3   3        0.44        0.00      5.55 o 
  -9   4   3        3.15        0.75      6.92 o 
  -8   4   3       60.30       40.62      9.41 o 
  -7   4   3      108.71      113.24     10.59 o 
  -6   4   3       28.56       41.71      5.72 o 
  -5   4   3      125.86      130.97      8.32 o 
  -4   4   3       43.11       45.38      4.82 o 
  -3   4   3      711.56      698.03     15.12 o 
  -2   4   3     1011.67     1068.26     15.68 o 
  -1   4   3        2.94        0.00      2.22 o 
   0   4   3      171.13      159.82      4.46 o 
   1   4   3     1011.38     1036.27     14.38 o 
   2   4   3        6.71        7.02      2.46 o 
   3   4   3       38.56       37.82      4.01 o 
   4   4   3      142.32      140.61      7.23 o 
   5   4   3       78.44       68.42      5.87 o 
   6   4   3       17.34       21.83      4.85 o 
   7   4   3       74.23       69.38      7.70 o 
   8   4   3       73.12       62.41      8.24 o 
   9   4   3       10.61       12.09      3.23 o 
  10   4   3        4.30        1.92      5.33 o 
  -8   5   3       29.64       13.94      7.87 o 
  -7   5   3       37.66       44.58      8.21 o 
  -6   5   3       39.41       21.31      7.94 o 
  -5   5   3      241.80      227.79     11.86 o 
  -4   5   3      189.87      174.77      9.93 o 
  -3   5   3       66.14       61.14      5.17 o 
  -2   5   3      180.59      155.30      7.24 o 
  -1   5   3       50.82       57.41      5.28 o 
   0   5   3     1155.27     1279.58     12.54 o 
   1   5   3      333.23      300.37      9.88 o 
   2   5   3       28.93       25.30      3.67 o 
   3   5   3      790.01      706.32     15.21 o 
   4   5   3      123.80      136.34      7.29 o 
   5   5   3       34.80       32.50      5.21 o 
   6   5   3        6.46        8.76      3.90 o 
   7   5   3       32.41       39.37      6.69 o 
   8   5   3       98.04      105.84      9.82 o 
   9   5   3        8.69        4.94      6.71 o 
  10   5   3        5.44        5.89      5.18 o 
  -8   6   3       13.17       19.17      7.96 o 
  -7   6   3       16.23       15.89      6.70 o 
  -6   6   3       48.47       56.63      7.92 o 
  -5   6   3      334.51      318.70     15.33 o 
  -4   6   3        0.18        1.29      4.41 o 
  -3   6   3       12.35       10.76      4.72 o 
  -2   6   3       57.09       50.87      5.18 o 
  -1   6   3       80.55       62.58      5.37 o 
   0   6   3      171.55      172.26     10.33 o 
   1   6   3       57.60       68.25      5.32 o 
   2   6   3      115.23      117.67      6.99 o 
   3   6   3       38.82       50.53      5.57 o 
   4   6   3        7.80        6.34      3.54 o 
   5   6   3        3.66        1.19      3.82 o 
   6   6   3        1.34        9.85      3.40 o 
   7   6   3       12.07       18.86      5.32 o 
   8   6   3        6.54        4.56      5.44 o 
   9   6   3        0.18        6.78      5.22 o 
  -7   7   3        4.31        3.57      7.21 o 
  -6   7   3        5.31       10.21      4.62 o 
  -5   7   3        1.56        1.70      5.43 o 
  -4   7   3      423.04      467.23     17.46 o 
  -3   7   3       17.51       27.44      5.42 o 
  -2   7   3       12.61       13.69      3.99 o 
  -1   7   3       21.20       13.09      4.11 o 
   0   7   3       95.74      107.72      7.81 o 
   1   7   3       23.37       22.40      4.15 o 
   2   7   3      275.89      268.85     11.18 o 
   3   7   3        7.11        9.03      3.07 o 
   4   7   3        0.03        1.64      3.07 o 
   5   7   3       68.96       62.07      7.41 o 
   6   7   3        0.13        4.38      4.38 o 
   7   7   3        0.19        1.05      4.26 o 
   8   7   3       45.74       53.65      7.47 o 
   9   7   3       14.28       18.47      6.76 o 
  -6   8   3       23.58       13.16      7.80 o 
  -5   8   3        3.26        3.80      4.89 o 
  -4   8   3        7.12        3.94      5.35 o 
  -3   8   3        2.45        0.00      5.24 o 
  -2   8   3       14.49       12.48      4.89 o 
  -1   8   3      320.34      303.32     13.62 o 
   0   8   3      160.39      176.78      7.87 o 
   1   8   3       68.18       65.72      6.66 o 
   2   8   3       98.94       97.91      7.72 o 
   3   8   3        1.80        2.23      3.87 o 
   4   8   3        7.32        2.33      4.36 o 
   5   8   3        0.01        2.94      3.63 o 
   6   8   3        8.77       15.95      5.23 o 
   7   8   3       13.30        1.14      6.33 o 
   8   8   3        7.40       12.54      4.94 o 
  -5   9   3        0.29        3.44      5.50 o 
  -4   9   3       50.55       44.03      7.82 o 
  -3   9   3       76.90       72.29      8.93 o 
  -2   9   3       15.44       20.38      5.78 o 
  -1   9   3        1.43        4.57      5.09 o 
   0   9   3      111.62      115.68      7.32 o 
   1   9   3       28.65       24.09      6.03 o 
   2   9   3       34.53       52.87      7.33 o 
   3   9   3       13.86       12.61      5.29 o 
   4   9   3        1.94        5.29      5.29 o 
   5   9   3       10.93        3.27      5.86 o 
   6   9   3       19.26       17.75      6.46 o 
   7   9   3      105.78      110.99     10.08 o 
  -4  10   3        1.22        5.50      5.50 o 
  -3  10   3        9.33       12.20      5.72 o 
  -2  10   3       15.24       10.90      6.28 o 
  -1  10   3       34.91       32.41      7.79 o 
   0  10   3       51.42       48.91      8.81 o 
   1  10   3       11.18       15.19      5.92 o 
   2  10   3       27.99       25.84      6.95 o 
   3  10   3        1.50        0.57      4.84 o 
   4  10   3       17.59       17.40      7.87 o 
   5  10   3       19.67       18.93      6.02 o 
   6  10   3        4.29        7.21      5.91 o 
  -2  11   3        0.08        3.92      5.34 o 
  -1  11   3        1.71        1.92      5.74 o 
   0  11   3       42.00       32.78     11.97 o 
   1  11   3        1.75        4.99      5.80 o 
   2  11   3        5.16        9.93      6.54 o 
   3  11   3        5.37        8.70      6.10 o 
   4  11   3        6.17        1.88      5.62 o 
   5  11   3        0.04        5.25      5.25 o 
  -4 -10   4        7.37       17.67      5.42 o 
  -3 -10   4       48.11       42.70      9.25 o 
  -2 -10   4       16.70       13.49      6.59 o 
  -1 -10   4      139.60      140.80     12.47 o 
   0 -10   4        1.31        5.54      5.54 o 
   1 -10   4        0.04        0.00      4.90 o 
   2 -10   4       26.87       36.86      7.11 o 
  -5  -9   4        2.02        3.86      5.46 o 
  -4  -9   4        2.84        2.50      5.40 o 
  -3  -9   4        9.68       21.67      5.34 o 
  -2  -9   4       23.49       15.34      6.80 o 
  -1  -9   4       39.85       34.56      7.83 o 
   0  -9   4       15.72       23.19      4.69 o 
   1  -9   4        4.66        7.95      4.57 o 
   2  -9   4       47.99       36.73      7.95 o 
   3  -9   4        0.11        4.08      6.07 o 
   4  -9   4       20.55       22.67      6.79 o 
  -7  -8   4        9.45        2.01      8.05 o 
  -6  -8   4        6.17       12.90      5.06 o 
  -5  -8   4       72.18       58.35      8.81 o 
  -4  -8   4        1.74        1.75      6.22 o 
  -3  -8   4       10.73        3.83      5.32 o 
  -2  -8   4        9.00        3.64      5.46 o 
  -1  -8   4       36.91       38.65      6.13 o 
   0  -8   4       42.95       35.74      4.97 o 
   1  -8   4       83.99       84.08      8.94 o 
   2  -8   4       10.35        7.55      6.87 o 
   3  -8   4       99.55      107.12     10.15 o 
   4  -8   4        5.02        9.15      7.22 o 
   5  -8   4       50.84       40.43      8.50 o 
   6  -8   4        3.92        5.48      5.48 o 
  -7  -7   4        0.06        2.67      5.92 o 
  -6  -7   4       13.03       20.22      4.89 o 
  -5  -7   4        0.02        6.75      4.10 o 
  -4  -7   4        6.49        1.05      4.92 o 
  -3  -7   4        1.14       10.52      4.03 o 
  -2  -7   4      211.63      214.96     11.80 o 
  -1  -7   4       98.46      102.86      8.50 o 
   0  -7   4        6.08        2.66      3.16 o 
   1  -7   4       37.67       37.35      5.94 o 
   2  -7   4      346.56      322.70     14.85 o 
   3  -7   4       47.09       55.31      9.25 o 
   4  -7   4       10.13       13.33      6.15 o 
   5  -7   4        0.78        1.92      5.19 o 
   6  -7   4        4.29        1.32      6.83 o 
   7  -7   4        4.33        0.69      5.70 o 
  -8  -6   4        3.82        2.16      7.24 o 
  -7  -6   4        1.76        4.50      4.99 o 
  -6  -6   4       24.49       28.20      6.81 o 
  -5  -6   4       37.25       31.79      6.44 o 
  -4  -6   4       76.05       64.21      7.15 o 
  -3  -6   4       20.66       18.70      5.16 o 
  -2  -6   4       43.65       51.10      5.78 o 
  -1  -6   4       36.72       32.75      5.05 o 
   0  -6   4       17.14       20.80      5.75 o 
   1  -6   4       29.71       32.04      5.07 o 
   2  -6   4       56.50       71.63      7.46 o 
   3  -6   4      197.14      215.95     11.07 o 
   4  -6   4       48.00       66.57      7.62 o 
   5  -6   4       42.81       52.29      7.55 o 
   6  -6   4        0.04        4.90      5.84 o 
   7  -6   4        0.89        3.29      6.22 o 
  -9  -5   4        0.04        0.76      6.42 o 
  -8  -5   4        2.35        6.34      5.84 o 
  -7  -5   4       15.88        8.04      6.34 o 
  -6  -5   4       38.99       47.08      6.85 o 
  -5  -5   4       45.49       56.41      6.04 o 
  -4  -5   4       89.21       91.42      7.62 o 
  -3  -5   4      168.65      163.76      9.21 o 
  -2  -5   4       23.55       22.69      4.08 o 
  -1  -5   4      218.61      219.31      9.54 o 
   0  -5   4        8.45       10.03      4.91 o 
   1  -5   4      135.92      142.61      7.94 o 
   2  -5   4      169.34      165.55      9.40 o 
   3  -5   4       10.07        9.06      2.77 o 
   4  -5   4       16.00       16.96      4.63 o 
   5  -5   4        4.43        2.47      4.94 o 
   6  -5   4       48.42       63.10      7.73 o 
   7  -5   4        0.01        0.59      4.97 o 
   8  -5   4        5.77        4.55      6.24 o 
  -9  -4   4        1.15        3.88      6.51 o 
  -8  -4   4       10.47        7.62      5.61 o 
  -7  -4   4       19.28       23.57      6.88 o 
  -6  -4   4       30.53       40.06      6.31 o 
  -5  -4   4        7.54        5.65      4.13 o 
  -4  -4   4       10.52       12.12      5.70 o 
  -3  -4   4       37.69       31.66      4.55 o 
  -2  -4   4       17.99       13.26      3.31 o 
  -1  -4   4      408.45      368.57     10.83 o 
   0  -4   4      291.04      273.69      6.86 o 
   1  -4   4      518.74      482.45     13.92 o 
   2  -4   4       78.02       74.45      5.70 o 
   3  -4   4       75.08       64.69      6.28 o 
   4  -4   4       54.08       52.42      6.37 o 
   5  -4   4      231.95      212.37     11.09 o 
   6  -4   4      427.82      401.22     16.10 o 
   7  -4   4        0.20        1.11      5.15 o 
   8  -4   4        6.32       10.44      7.65 o 
   9  -4   4       21.64       26.70      7.26 o 
  -9  -3   4        0.33        7.38      7.38 o 
  -8  -3   4        0.79        6.58      5.77 o 
  -7  -3   4      154.61      166.41     12.09 o 
  -6  -3   4      337.29      367.24     15.36 o 
  -5  -3   4        0.06        0.42      3.42 o 
  -4  -3   4      453.18      453.84     14.12 o 
  -3  -3   4       26.37       27.99      4.49 o 
  -2  -3   4      104.25      112.78      5.02 o 
  -1  -3   4      207.09      192.81      9.87 o 
   0  -3   4      139.20      132.12      5.53 o 
   1  -3   4       19.65       13.81      3.67 o 
   2  -3   4      795.71      920.35     16.10 o 
   3  -3   4       83.15       98.63      6.15 o 
   4  -3   4       41.35       39.80      4.27 o 
   5  -3   4        1.68        3.00      3.63 o 
   6  -3   4       51.72       49.62      6.21 o 
   7  -3   4       87.50       76.84      8.62 o 
   8  -3   4        9.95        5.21      6.24 o 
   9  -3   4        2.59        2.53      6.10 o 
  -9  -2   4       13.46       22.14      5.76 o 
  -8  -2   4        0.44        5.37      4.31 o 
  -7  -2   4       67.93       76.55      7.75 o 
  -6  -2   4       70.73       78.94      8.26 o 
  -5  -2   4      479.42      529.28     13.35 o 
  -4  -2   4     1190.87     1340.58     21.78 o 
  -3  -2   4     1431.69     1296.73     18.62 o 
  -2  -2   4     1744.37     1674.65     19.40 o 
  -1  -2   4      181.27      161.47      7.30 o 
   0  -2   4      684.23      683.74      9.03 o 
   1  -2   4     1124.81     1051.75     14.07 o 
   2  -2   4      825.92      832.92     13.58 o 
   3  -2   4      195.46      199.94      7.59 o 
   4  -2   4      139.25      128.12      7.50 o 
   5  -2   4       21.96       20.68      4.72 o 
   6  -2   4      448.66      447.84     14.69 o 
   7  -2   4        6.43        0.45      5.48 o 
   8  -2   4      147.80      159.59     10.35 o 
   9  -2   4       15.44       21.26      6.27 o 
  -9  -1   4        8.95       16.55      5.28 o 
  -8  -1   4       19.81       21.16      6.29 o 
  -7  -1   4       20.60       15.66      5.49 o 
  -6  -1   4       49.30       58.27      5.55 o 
  -5  -1   4        2.90        2.47      2.89 o 
  -4  -1   4       39.90       48.31      3.40 o 
  -3  -1   4     1323.83     1091.27     16.06 o 
  -2  -1   4     3136.61     3504.25     25.89 o 
  -1  -1   4      209.77      231.27      6.92 o 
   0  -1   4      280.18      287.50      5.45 o 
   1  -1   4        0.00        0.32      1.56 o 
   2  -1   4        2.06        4.12      2.47 o 
   3  -1   4       10.41       11.89      2.74 o 
   4  -1   4      255.60      258.73      9.36 o 
   5  -1   4      279.95      266.46     10.46 o 
   6  -1   4      221.81      219.88     10.70 o 
   7  -1   4       19.95       27.24      4.85 o 
   8  -1   4       79.57       91.01      8.97 o 
   9  -1   4        2.73        2.38      5.20 o 
  10  -1   4        3.09        5.71      5.95 o 
  -9   0   4        6.62        3.21      5.70 o 
  -8   0   4       29.25       31.40      6.92 o 
  -7   0   4      241.61      251.27     12.37 o 
  -6   0   4        3.30       10.82      3.48 o 
  -5   0   4        0.15        0.91      2.79 o 
  -4   0   4        0.19        0.24      2.60 o 
  -3   0   4      269.81      269.83      8.20 o 
  -2   0   4      192.21      158.06      5.90 o 
  -1   0   4      203.79      226.86      5.70 o 
   0   0   4     1440.03     1390.08     12.79 o 
   1   0   4      586.48      502.35      8.82 o 
   2   0   4     1395.14     1276.56     14.65 o 
   3   0   4     2271.32     2248.00     21.14 o 
   4   0   4       38.29       43.43      4.52 o 
   5   0   4      313.19      328.69     11.03 o 
   6   0   4       40.26       37.39      5.01 o 
   7   0   4       59.38       70.12      7.50 o 
   8   0   4        0.38        7.22      4.43 o 
   9   0   4       74.13       62.49      9.19 o 
  10   0   4        3.59       10.21      4.87 o 
  -9   1   4       11.69       14.78      7.35 o 
  -8   1   4       30.73       22.97      6.26 o 
  -7   1   4       19.50       23.68      6.17 o 
  -6   1   4        0.46        2.71      3.34 o 
  -5   1   4      162.12      177.74      8.57 o 
  -4   1   4        0.29        4.08      2.58 o 
  -3   1   4      309.38      366.78      9.83 o 
  -2   1   4      270.10      287.58      6.01 o 
  -1   1   4      143.47      159.80      4.73 o 
   0   1   4      298.72      280.63     16.22 o 
   1   1   4    12086.83    12051.03    173.30 o 
   2   1   4      145.72      113.09      5.49 o 
   3   1   4        1.80        2.94      0.92 o 
   4   1   4       11.00        8.98      2.18 o 
   5   1   4     1252.65     1157.80     18.49 o 
   6   1   4        3.00        4.56      3.12 o 
   7   1   4        2.93        4.65      4.65 o 
   8   1   4       88.41       89.79      8.97 o 
   9   1   4       11.79        4.66      5.94 o 
  10   1   4        0.89        4.50      6.63 o 
  -9   2   4        0.08        7.30      5.33 o 
  -8   2   4        0.02        5.19      5.19 o 
  -7   2   4      289.23      267.66     13.46 o 
  -6   2   4      286.87      261.75     12.34 o 
  -5   2   4       23.51       24.43      4.23 o 
  -4   2   4        2.73        3.04      3.04 o 
  -3   2   4      425.26      403.01     10.46 o 
  -2   2   4      967.70      865.83     12.80 o 
  -1   2   4     1455.17     1546.89     15.56 o 
   0   2   4       30.19       25.14      2.33 o 
   1   2   4     5695.33     5099.90    127.00 o 
   2   2   4       40.98       53.53      4.24 o 
   3   2   4      446.85      491.44     11.18 o 
   4   2   4      270.45      282.59      9.64 o 
   5   2   4      211.58      244.24      9.71 o 
   6   2   4       94.33      106.39      7.38 o 
   7   2   4       47.13       43.46      6.45 o 
   8   2   4       30.85       39.05      6.45 o 
   9   2   4       42.60       53.78      8.03 o 
  10   2   4        0.36        4.34      5.89 o 
  -9   3   4        6.49        7.63      5.58 o 
  -8   3   4        7.74        5.53      6.28 o 
  -7   3   4       30.19       27.21      6.59 o 
  -6   3   4        6.41        0.46      4.25 o 
  -5   3   4       77.54       72.54      6.48 o 
  -4   3   4       92.35       95.70      6.40 o 
  -3   3   4      447.60      414.60     11.15 o 
  -2   3   4      258.50      227.63      7.74 o 
  -1   3   4     2052.73     2016.28     18.97 o 
   0   3   4        5.67        6.05      1.47 o 
   1   3   4     5089.51     5282.63     30.38 o 
   2   3   4     2160.23     2362.99     21.64 o 
   3   3   4      618.27      625.69     13.19 o 
   4   3   4       25.63       26.84      3.87 o 
   5   3   4      140.66      150.22      8.04 o 
   6   3   4        8.64        9.65      3.76 o 
   7   3   4        3.09        2.24      4.21 o 
   8   3   4        7.79       15.45      3.75 o 
   9   3   4       43.93       38.99      7.35 o 
  10   3   4       23.74       27.73      6.53 o 
  -9   4   4        4.97        3.64      6.83 o 
  -8   4   4        9.90        6.55      6.88 o 
  -7   4   4       23.29       25.92      6.71 o 
  -6   4   4        9.02        3.36      5.08 o 
  -5   4   4       19.61       24.22      4.33 o 
  -4   4   4        4.69        1.67      3.27 o 
  -3   4   4       22.78       26.31      4.03 o 
  -2   4   4        1.26        5.23      2.44 o 
  -1   4   4     1426.48     1534.58     18.21 o 
   0   4   4       25.84       19.10      3.49 o 
   1   4   4      267.52      246.07      7.85 o 
   2   4   4      210.71      221.71      7.90 o 
   3   4   4      728.74      775.01     14.05 o 
   4   4   4        7.98        9.55      3.12 o 
   5   4   4       55.96       60.97      5.79 o 
   6   4   4       37.03       45.20      5.78 o 
   7   4   4       31.41       36.33      6.05 o 
   8   4   4       11.23        9.32      5.80 o 
   9   4   4        0.06        0.00      5.77 o 
  10   4   4       20.52        9.58      7.56 o 
  -8   5   4       11.95       12.46      6.81 o 
  -7   5   4      184.75      180.86     13.01 o 
  -6   5   4        2.84        3.70      5.31 o 
  -5   5   4      193.65      206.28     11.43 o 
  -4   5   4        2.38        8.66      3.16 o 
  -3   5   4      291.58      321.40     11.39 o 
  -2   5   4        1.65        2.53      3.02 o 
  -1   5   4       57.45       66.56      5.05 o 
   0   5   4      510.84      561.51      9.12 o 
   1   5   4      151.15      152.88      7.98 o 
   2   5   4       68.70       67.76      5.54 o 
   3   5   4      124.38      133.49      6.98 o 
   4   5   4       17.62       15.87      3.74 o 
   5   5   4      140.61      153.70      8.46 o 
   6   5   4      113.37      112.20      8.62 o 
   7   5   4       58.94       53.41      7.56 o 
   8   5   4        6.20        3.40      6.02 o 
   9   5   4        2.50        3.10      5.45 o 
  10   5   4        0.10        2.00      4.93 o 
  -8   6   4        3.31       15.32      6.31 o 
  -7   6   4       18.90       28.39      6.93 o 
  -6   6   4       18.15       10.42      6.20 o 
  -5   6   4        2.13        6.06      6.13 o 
  -4   6   4        0.42        0.46      4.02 o 
  -3   6   4      124.11      116.86      7.57 o 
  -2   6   4        0.11        2.04      2.84 o 
  -1   6   4        3.70        6.19      3.43 o 
   0   6   4       54.52       50.93      3.42 o 
   1   6   4        0.20        4.16      2.66 o 
   2   6   4      147.92      134.12      7.69 o 
   3   6   4      103.19      102.97      6.96 o 
   4   6   4       84.65       94.72      7.11 o 
   5   6   4       17.89       19.29      5.04 o 
   6   6   4       70.43       63.24      7.95 o 
   7   6   4       13.86        8.23      5.17 o 
   8   6   4        0.12        6.29      4.66 o 
   9   6   4       80.06       78.96      8.51 o 
  -7   7   4       21.68       30.41      7.98 o 
  -6   7   4       26.58       21.07      7.43 o 
  -5   7   4        4.51        1.69      6.28 o 
  -4   7   4        0.84        0.53      4.89 o 
  -3   7   4      161.86      146.74      9.69 o 
  -2   7   4        9.98        4.82      3.80 o 
  -1   7   4       80.30       86.76      6.41 o 
   0   7   4      185.60      188.61      9.93 o 
   1   7   4        0.12        0.00      3.35 o 
   2   7   4      159.09      157.02      8.88 o 
   3   7   4        5.22        0.76      3.90 o 
   4   7   4       57.78       72.18      6.73 o 
   5   7   4       41.97       42.78      5.98 o 
   6   7   4        0.34        2.95      3.82 o 
   7   7   4       10.18       10.29      5.14 o 
   8   7   4        0.74        5.29      5.65 o 
   9   7   4        0.28        4.93      5.10 o 
  -6   8   4        6.93        2.75      6.24 o 
  -5   8   4        1.02        4.38      5.80 o 
  -4   8   4       50.48       48.09      8.20 o 
  -3   8   4        8.09        0.52      5.52 o 
  -2   8   4      301.08      264.51     13.39 o 
  -1   8   4       31.44       34.76      5.84 o 
   0   8   4      150.19      166.04      9.47 o 
   1   8   4       54.95       67.29      6.89 o 
   2   8   4       53.59       52.49      5.70 o 
   3   8   4      199.11      190.40     10.56 o 
   4   8   4        4.84        7.89      4.36 o 
   5   8   4       96.68      114.02      9.20 o 
   6   8   4       29.22       46.82      6.72 o 
   7   8   4        0.45        3.40      4.85 o 
   8   8   4        2.97        6.20      6.20 o 
  -5   9   4       11.68       10.93      6.65 o 
  -4   9   4        8.42        3.76      5.16 o 
  -3   9   4       25.51       33.13      6.44 o 
  -2   9   4       13.88       16.81      4.82 o 
  -1   9   4        0.42        1.56      4.80 o 
   0   9   4       24.81       13.21      5.53 o 
   1   9   4       30.99       25.69      6.51 o 
   2   9   4        1.38        2.01      4.97 o 
   3   9   4       19.39       18.19      5.42 o 
   4   9   4       14.42       21.45      5.72 o 
   5   9   4       36.61       31.12      7.39 o 
   6   9   4        1.01        4.00      4.24 o 
   7   9   4        0.78        1.77      6.39 o 
  -4  10   4       75.68       73.73     11.36 o 
  -3  10   4       15.41        5.14      6.76 o 
  -2  10   4       15.23        4.24      6.37 o 
  -1  10   4       17.18       16.35      6.96 o 
   0  10   4       20.96       24.98      6.30 o 
   1  10   4       66.57       63.25      7.89 o 
   2  10   4        0.36        9.02      4.29 o 
   3  10   4        8.71        6.24      5.73 o 
   4  10   4       43.22       43.32      7.26 o 
   5  10   4       13.87       17.08      5.95 o 
   6  10   4       33.58       40.83      7.26 o 
  -2  11   4        2.63        1.98      6.59 o 
  -1  11   4        5.29        3.22      5.15 o 
   0  11   4        7.61       20.49      6.98 o 
   1  11   4        6.20        1.25      5.39 o 
   2  11   4        7.64       14.85      5.69 o 
   3  11   4        0.48        5.63      5.63 o 
   4  11   4        0.70        6.80      5.45 o 
   5  11   4        3.47        3.68      5.25 o 
  -3 -10   5        0.73        3.31      5.38 o 
  -2 -10   5       25.76       28.21      7.55 o 
  -1 -10   5        0.01        0.52      5.15 o 
   0 -10   5        0.81        6.76      5.67 o 
   1 -10   5        1.10        2.06      4.87 o 
  -5  -9   5        2.33        2.65      5.67 o 
  -4  -9   5        3.56        8.37      5.52 o 
  -3  -9   5       10.84       11.85      4.67 o 
  -2  -9   5        0.04        1.86      5.74 o 
  -1  -9   5       25.47       20.72      7.26 o 
   0  -9   5       55.14       59.11      6.47 o 
   1  -9   5      152.66      157.21     11.88 o 
   2  -9   5       18.36       10.77      6.57 o 
   3  -9   5       47.20       56.70      8.45 o 
   4  -9   5        0.10        5.01      6.57 o 
  -6  -8   5        8.54        7.32      6.26 o 
  -5  -8   5        2.17        5.51      5.51 o 
  -4  -8   5       10.55       18.58      5.70 o 
  -3  -8   5       15.41       18.86      5.86 o 
  -2  -8   5      104.38      101.11      9.45 o 
  -1  -8   5        0.47        3.27      4.45 o 
   0  -8   5       28.09       25.08      4.38 o 
   1  -8   5        0.71        7.94      3.74 o 
   2  -8   5        5.89        9.12      5.46 o 
   3  -8   5        2.54        4.49      5.66 o 
   4  -8   5       45.31       56.18      9.10 o 
   5  -8   5       14.25        6.96      6.51 o 
  -7  -7   5        0.94        7.58      5.31 o 
  -6  -7   5        2.24        5.17      4.83 o 
  -5  -7   5       28.25       28.46      6.65 o 
  -4  -7   5       20.71       18.59      5.96 o 
  -3  -7   5       36.03       40.30      6.63 o 
  -2  -7   5      159.10      153.30     10.76 o 
  -1  -7   5       37.55       31.67      6.77 o 
   0  -7   5       31.65       28.87      3.92 o 
   1  -7   5        4.19       10.26      4.43 o 
   2  -7   5        0.11        1.03      4.87 o 
   3  -7   5        0.08        0.48      4.13 o 
   4  -7   5       24.92       21.01      7.62 o 
   5  -7   5       10.92        3.17      7.96 o 
   6  -7   5       22.51       18.93      7.87 o 
  -8  -6   5        5.52        5.08      6.88 o 
  -7  -6   5        1.07        3.36      4.88 o 
  -6  -6   5       31.72       33.52      8.19 o 
  -5  -6   5       13.99       17.01      5.37 o 
  -4  -6   5      203.05      214.01     12.16 o 
  -3  -6   5       50.29       41.82      6.75 o 
  -2  -6   5       95.17       91.94      7.62 o 
  -1  -6   5        1.15        4.42      3.78 o 
   0  -6   5       36.97       29.19      4.22 o 
   1  -6   5        6.89       13.65      4.47 o 
   2  -6   5      132.68      117.86      8.76 o 
   3  -6   5      205.92      198.47     11.71 o 
   4  -6   5        6.88       11.08      5.44 o 
   5  -6   5      209.14      194.47     12.37 o 
   6  -6   5      110.06      126.52     11.01 o 
   7  -6   5        3.21        0.64      5.34 o 
  -8  -5   5        0.14        0.00      6.20 o 
  -7  -5   5        0.26        3.30      4.89 o 
  -6  -5   5       17.08       11.57      5.75 o 
  -5  -5   5       10.93       14.66      5.26 o 
  -4  -5   5       95.81       76.29      7.45 o 
  -3  -5   5       11.55       20.57      4.37 o 
  -2  -5   5       10.87       13.03      3.32 o 
  -1  -5   5       86.02       79.50      7.17 o 
   0  -5   5       96.53       81.05      8.26 o 
   1  -5   5      275.20      252.27     10.65 o 
   2  -5   5        6.87       11.66      4.02 o 
   3  -5   5       84.75       92.20      7.69 o 
   4  -5   5        0.87        2.72      4.59 o 
   5  -5   5       75.92       64.17      8.67 o 
   6  -5   5        0.03        4.51      4.90 o 
   7  -5   5        0.01        0.65      5.23 o 
   8  -5   5        1.10        4.58      5.37 o 
  -9  -4   5        4.34        6.22      8.13 o 
  -8  -4   5       16.21       17.07      7.21 o 
  -7  -4   5       34.00       31.61      8.79 o 
  -6  -4   5        4.19        8.76      5.14 o 
  -5  -4   5       69.97       87.44      8.20 o 
  -4  -4   5       26.79       20.48      5.28 o 
  -3  -4   5        2.81        6.99      3.13 o 
  -2  -4   5       80.09       78.22      5.79 o 
  -1  -4   5      140.87      119.87      8.11 o 
   0  -4   5      358.69      341.95      8.79 o 
   1  -4   5       78.87       65.52      6.54 o 
   2  -4   5      504.87      437.86     12.90 o 
   3  -4   5        0.06        5.23      3.00 o 
   4  -4   5      466.16      428.33     14.80 o 
   5  -4   5      479.87      497.80     17.05 o 
   6  -4   5      165.95      169.14     11.55 o 
   7  -4   5       24.46        8.54      5.83 o 
   8  -4   5       23.75       15.52      7.35 o 
  -9  -3   5        5.84        0.67      6.66 o 
  -8  -3   5        7.65       17.07      5.67 o 
  -7  -3   5       13.06       13.44      6.08 o 
  -6  -3   5       22.69       11.67      6.09 o 
  -5  -3   5      236.56      249.88     12.77 o 
  -4  -3   5      415.57      441.82     12.04 o 
  -3  -3   5       96.32       96.25      6.57 o 
  -2  -3   5      307.94      295.72     10.00 o 
  -1  -3   5       21.05       22.25      3.39 o 
   0  -3   5      312.79      291.07      6.59 o 
   1  -3   5       25.18       24.71      3.55 o 
   2  -3   5       37.69       47.07      4.33 o 
   3  -3   5       51.93       48.42      5.25 o 
   4  -3   5        8.51       10.99      3.47 o 
   5  -3   5      273.69      272.40     11.98 o 
   6  -3   5       13.76       11.52      4.79 o 
   7  -3   5      129.47      124.39     10.27 o 
   8  -3   5        5.41        1.77      5.11 o 
   9  -3   5       13.47       20.86      5.89 o 
  -9  -2   5        8.60        7.84      5.78 o 
  -8  -2   5        0.18        5.69      5.69 o 
  -7  -2   5       57.10       54.47      7.65 o 
  -6  -2   5      180.08      160.71     10.27 o 
  -5  -2   5      282.83      313.70     11.21 o 
  -4  -2   5      602.24      661.52     16.94 o 
  -3  -2   5     3268.04     3707.12     33.90 o 
  -2  -2   5        1.00        2.82      0.82 o 
  -1  -2   5       17.08       18.91      3.06 o 
   0  -2   5     1046.33     1091.12     10.76 o 
   1  -2   5        4.34        3.53      2.73 o 
   2  -2   5       12.50       12.61      2.40 o 
   3  -2   5      214.15      210.72      8.41 o 
   4  -2   5      349.19      354.54     11.66 o 
   5  -2   5        0.41        1.46      3.35 o 
   6  -2   5       71.37       84.28      7.38 o 
   7  -2   5        9.29        4.45      5.62 o 
   8  -2   5        1.44        2.24      5.54 o 
   9  -2   5        0.00        1.83      5.11 o 
  -9  -1   5        5.61        5.69      5.50 o 
  -8  -1   5        6.11        6.07      5.01 o 
  -7  -1   5       54.85       43.02      7.46 o 
  -6  -1   5       33.26       37.72      4.79 o 
  -5  -1   5        0.21        1.99      2.94 o 
  -4  -1   5        3.11       13.02      2.65 o 
  -3  -1   5       51.19       54.51      4.52 o 
  -2  -1   5     1109.85     1082.40     15.48 o 
  -1  -1   5       36.52       36.18      2.99 o 
   0  -1   5       25.20       23.98      1.86 o 
   1  -1   5      135.02      127.06      7.06 o 
   2  -1   5      195.07      170.39      6.40 o 
   3  -1   5       86.01       92.22      5.53 o 
   4  -1   5      375.40      344.66     10.94 o 
   5  -1   5      227.62      199.72      9.43 o 
   6  -1   5        0.47        1.60      3.32 o 
   7  -1   5      163.04      176.19     10.74 o 
   8  -1   5       39.83       40.02      6.12 o 
   9  -1   5        0.68        0.63      5.85 o 
  10  -1   5        8.79        5.12      6.91 o 
  -9   0   5       10.17        3.91      7.71 o 
  -8   0   5        2.85       12.14      5.24 o 
  -7   0   5        4.65        7.83      5.22 o 
  -6   0   5       98.43       80.06      7.48 o 
  -5   0   5        7.07        7.27      2.85 o 
  -4   0   5      213.18      192.87      8.33 o 
  -3   0   5      752.57      884.23     14.74 o 
  -2   0   5       61.25       76.63      3.37 o 
  -1   0   5      105.77       92.54      6.41 o 
   0   0   5       21.91       35.30      4.76 o 
   1   0   5       77.09       69.93      5.42 o 
   2   0   5      255.35      268.86      7.77 o 
   3   0   5      600.86      612.51     11.85 o 
   4   0   5       49.19       39.18      4.47 o 
   5   0   5      154.76      195.10      9.00 o 
   6   0   5       10.40        6.43      3.88 o 
   7   0   5      179.46      186.03     10.16 o 
   8   0   5       61.53       53.33      7.39 o 
   9   0   5       23.33       16.72      6.97 o 
  10   0   5        0.02        0.65      5.40 o 
  -9   1   5        1.62       10.52      6.13 o 
  -8   1   5        7.63       14.53      5.36 o 
  -7   1   5       29.66       36.82      6.96 o 
  -6   1   5      113.42       90.41      8.52 o 
  -5   1   5       21.39       29.25      4.72 o 
  -4   1   5      119.90      122.64      5.51 o 
  -3   1   5      109.03      113.65      5.22 o 
  -2   1   5       50.65       44.21      5.14 o 
  -1   1   5        1.74        2.00      1.56 o 
   0   1   5      134.20      141.99      3.12 o 
   1   1   5     1206.66     1363.07     15.32 o 
   2   1   5       65.01       71.36      4.58 o 
   3   1   5        3.03        2.34      1.78 o 
   4   1   5       29.33       31.87      4.67 o 
   5   1   5       61.25       53.79      5.10 o 
   6   1   5        0.42        1.46      3.53 o 
   7   1   5      243.13      244.24     12.29 o 
   8   1   5       99.74       79.96      8.84 o 
   9   1   5       99.38       90.59      9.98 o 
  10   1   5        6.06        3.19      6.44 o 
  -9   2   5        6.73       18.65      6.23 o 
  -8   2   5        1.12        1.78      4.94 o 
  -7   2   5       30.30       42.27      7.12 o 
  -6   2   5      198.96      214.25     11.25 o 
  -5   2   5       69.66       76.98      6.71 o 
  -4   2   5        2.49        4.90      2.24 o 
  -3   2   5       11.04        9.81      2.63 o 
  -2   2   5      301.12      283.45      8.47 o 
  -1   2   5       12.24       14.32      2.33 o 
   0   2   5      168.23      168.50      4.37 o 
   1   2   5      139.73      145.82      6.14 o 
   2   2   5     1040.81     1129.09     15.09 o 
   3   2   5      766.10      839.07     14.10 o 
   4   2   5      467.58      501.97     12.71 o 
   5   2   5        1.09        1.59      2.41 o 
   6   2   5       32.60       25.16      4.58 o 
   7   2   5        9.08       13.53      4.53 o 
   8   2   5       20.02       18.83      5.62 o 
   9   2   5        0.83        4.64      4.64 o 
  10   2   5       17.63       21.48      7.38 o 
  -9   3   5        5.88        0.71      5.86 o 
  -8   3   5        1.32        3.12      5.63 o 
  -7   3   5        1.29        0.96      4.62 o 
  -6   3   5      142.09      144.77     10.40 o 
  -5   3   5      241.78      264.70     11.33 o 
  -4   3   5       47.32       47.57      5.17 o 
  -3   3   5     1386.29     1408.14     19.76 o 
  -2   3   5     1691.86     1722.65     19.85 o 
  -1   3   5      169.71      162.73      6.36 o 
   0   3   5      179.18      178.26     12.04 o 
   1   3   5     3373.97     3777.93     27.26 o 
   2   3   5      523.42      501.94     11.73 o 
   3   3   5      189.48      213.98      8.28 o 
   4   3   5       62.97       67.08      5.98 o 
   5   3   5       19.95       22.48      4.33 o 
   6   3   5       54.61       53.48      6.72 o 
   7   3   5       37.01       36.12      6.03 o 
   8   3   5       20.03       25.61      5.63 o 
   9   3   5       37.52       33.86      7.63 o 
  10   3   5        0.09        0.64      5.52 o 
  -8   4   5       12.02       13.07      6.87 o 
  -7   4   5       58.22       65.83      8.56 o 
  -6   4   5        8.87        7.36      5.13 o 
  -5   4   5       35.84       38.67      5.87 o 
  -4   4   5        6.03        5.21      3.65 o 
  -3   4   5       31.94       27.22      3.62 o 
  -2   4   5        3.81        0.54      2.92 o 
  -1   4   5      742.13      870.98     14.20 o 
   0   4   5      103.95       93.44      3.88 o 
   1   4   5        2.01        2.31      2.31 o 
   2   4   5       97.96       80.12      5.74 o 
   3   4   5        0.00        1.60      2.36 o 
   4   4   5      116.42      118.80      7.04 o 
   5   4   5      340.36      364.96     12.82 o 
   6   4   5        0.08        5.87      3.26 o 
   7   4   5       22.58       22.30      5.29 o 
   8   4   5        4.03        4.43      6.28 o 
   9   4   5        0.60        4.83      5.21 o 
  10   4   5       21.79       26.27      6.99 o 
  -8   5   5       52.98       53.87      9.86 o 
  -7   5   5        0.30        3.71      5.48 o 
  -6   5   5        0.98        1.07      4.88 o 
  -5   5   5        1.53        4.56      3.98 o 
  -4   5   5       56.84       62.95      6.53 o 
  -3   5   5        0.39        0.68      3.15 o 
  -2   5   5        3.73        1.21      3.09 o 
  -1   5   5       19.19       19.33      3.93 o 
   0   5   5       99.21      109.47      4.50 o 
   1   5   5      327.45      335.36     10.39 o 
   2   5   5       42.39       42.31      4.29 o 
   3   5   5        7.42        6.77      3.51 o 
   4   5   5        1.60        6.98      2.34 o 
   5   5   5       21.21       26.59      5.29 o 
   6   5   5       54.89       61.03      6.50 o 
   7   5   5        6.84        2.06      5.17 o 
   8   5   5        4.67        7.40      4.85 o 
   9   5   5        0.94        5.61      5.61 o 
  -8   6   5        7.29        5.05      7.74 o 
  -7   6   5        4.26        9.25      6.14 o 
  -6   6   5       10.02        5.27      5.68 o 
  -5   6   5       52.63       57.96      7.70 o 
  -4   6   5       97.97       90.56      7.91 o 
  -3   6   5        0.35        9.01      3.55 o 
  -2   6   5      252.86      257.12     10.97 o 
  -1   6   5        3.27        0.99      3.39 o 
   0   6   5        0.39        2.25      3.71 o 
   1   6   5      415.42      410.37     12.31 o 
   2   6   5       11.03        4.74      3.55 o 
   3   6   5      169.06      163.42      8.33 o 
   4   6   5        1.49        1.46      3.21 o 
   5   6   5        0.31        1.21      3.57 o 
   6   6   5        0.51        9.32      3.66 o 
   7   6   5        0.62        3.15      5.15 o 
   8   6   5       50.50       56.40      7.72 o 
   9   6   5       32.03       37.03      7.32 o 
  -7   7   5        2.93        0.00      7.10 o 
  -6   7   5        1.71        8.38      4.80 o 
  -5   7   5        9.37       20.03      5.78 o 
  -4   7   5       80.74       91.00      9.00 o 
  -3   7   5       31.89       30.36      5.46 o 
  -2   7   5       53.70       54.22      6.90 o 
  -1   7   5       49.72       38.25      6.21 o 
   0   7   5       92.53       95.52      5.11 o 
   1   7   5      151.94      157.63      8.79 o 
   2   7   5        0.23        2.23      3.29 o 
   3   7   5       29.24       26.75      4.68 o 
   4   7   5      147.70      162.95      9.49 o 
   5   7   5       40.56       33.54      6.40 o 
   6   7   5        9.30        8.45      4.04 o 
   7   7   5       12.84       21.31      5.43 o 
   8   7   5        6.85        6.53      5.99 o 
   9   7   5        3.09        6.26      5.23 o 
  -6   8   5        1.16        5.97      5.97 o 
  -5   8   5       17.99       22.76      6.23 o 
  -4   8   5       86.49       82.62      9.67 o 
  -3   8   5       33.46       27.14      6.19 o 
  -2   8   5      146.55      122.28      9.05 o 
  -1   8   5        2.50        3.17      4.47 o 
   0   8   5      123.19      144.50      6.71 o 
   1   8   5        0.73        1.30      4.28 o 
   2   8   5       14.03        9.59      4.70 o 
   3   8   5        0.14        4.41      4.41 o 
   4   8   5      264.72      251.63     12.75 o 
   5   8   5       68.49       63.13      8.17 o 
   6   8   5       18.06       31.14      6.68 o 
   7   8   5        5.54        2.29      5.59 o 
   8   8   5        6.33        4.22      5.14 o 
  -5   9   5        6.89        0.66      6.73 o 
  -4   9   5        0.01        8.90      5.01 o 
  -3   9   5        5.81        8.23      6.33 o 
  -2   9   5       10.25        8.78      5.31 o 
  -1   9   5      173.72      205.71     11.91 o 
   0   9   5       58.06       53.26      5.07 o 
   1   9   5        3.31        4.53      4.85 o 
   2   9   5       12.44       11.55      5.19 o 
   3   9   5        7.25        4.10      4.74 o 
   4   9   5       17.42       16.33      5.80 o 
   5   9   5       21.24       17.03      6.92 o 
   6   9   5       83.06       78.48      9.64 o 
   7   9   5        0.00        4.73      5.76 o 
  -4  10   5        2.05        4.13      5.34 o 
  -3  10   5       23.16       30.49      7.26 o 
  -2  10   5        0.09        1.88      5.10 o 
  -1  10   5        2.39        2.40      5.51 o 
   0  10   5        4.83        8.84      7.85 o 
   1  10   5       10.79       16.02      6.06 o 
   2  10   5       42.55       36.39      7.84 o 
   3  10   5        0.33        3.40      4.86 o 
   4  10   5        2.95        1.73      4.38 o 
   5  10   5        4.91        1.19      6.44 o 
   6  10   5        1.00        3.57      5.51 o 
  -2  11   5       11.74       15.32      6.49 o 
  -1  11   5        1.05        1.94      5.82 o 
   0  11   5        3.70        5.17      4.10 o 
   1  11   5       13.41       12.60      6.62 o 
   2  11   5        7.40       19.32      5.34 o 
   3  11   5        0.58        4.37      4.06 o 
   4  11   5        8.77        4.98      4.40 o 
   5  11   5       10.11        6.82      4.98 o 
  -4  -9   6        4.09        6.61      5.77 o 
  -3  -9   6        5.21        1.30      5.77 o 
  -2  -9   6       29.82       29.85      7.41 o 
  -1  -9   6       71.16       73.32      9.71 o 
   0  -9   6       58.05       56.28      6.27 o 
   1  -9   6        2.40        1.29      5.82 o 
   2  -9   6        5.25        5.51      4.92 o 
   3  -9   6       15.49       17.85      7.02 o 
  -6  -8   6        1.23        5.40      5.40 o 
  -5  -8   6       16.79       14.42      7.27 o 
  -4  -8   6        0.62        1.28      5.21 o 
  -3  -8   6        0.01        4.21      4.86 o 
  -2  -8   6       52.30       56.38      8.57 o 
  -1  -8   6        1.41        4.56      4.70 o 
   0  -8   6       25.10       21.77      7.19 o 
   1  -8   6       37.34       34.92      7.22 o 
   2  -8   6       93.68       89.62      8.97 o 
   3  -8   6       13.57       13.17      7.09 o 
   4  -8   6       19.14       28.78      6.68 o 
   5  -8   6        5.05        4.22      5.70 o 
  -7  -7   6       10.80       24.00      6.88 o 
  -6  -7   6        8.19       14.70      5.58 o 
  -5  -7   6       36.50       36.09      6.57 o 
  -4  -7   6        6.91       17.38      6.17 o 
  -3  -7   6        3.75        5.41      5.41 o 
  -2  -7   6       49.88       35.74      7.14 o 
  -1  -7   6        7.37        9.62      4.12 o 
   0  -7   6       32.37       29.01      6.07 o 
   1  -7   6       13.86       10.35      5.58 o 
   2  -7   6       63.25       66.20      8.29 o 
   3  -7   6       91.23       82.98      8.94 o 
   4  -7   6        7.06        8.71      5.38 o 
   5  -7   6        1.43        3.25      5.99 o 
   6  -7   6        9.46        6.16      6.80 o 
  -7  -6   6        1.73        0.68      4.90 o 
  -6  -6   6        1.46        8.95      5.71 o 
  -5  -6   6        0.04        4.99      4.99 o 
  -4  -6   6       82.69       79.85      8.90 o 
  -3  -6   6       41.70       47.09      5.97 o 
  -2  -6   6        9.80        1.84      5.43 o 
  -1  -6   6      433.20      413.69     15.41 o 
   0  -6   6        5.40        2.15      3.40 o 
   1  -6   6      244.87      261.96     12.38 o 
   2  -6   6      192.97      211.02     11.63 o 
   3  -6   6       82.55       94.30      8.74 o 
   4  -6   6        5.08        0.00      5.76 o 
   5  -6   6        0.21        3.56      4.84 o 
   6  -6   6        2.78       14.04      6.92 o 
   7  -6   6        2.70        6.20      6.20 o 
  -8  -5   6        0.17        1.46      6.41 o 
  -7  -5   6        2.46        6.35      6.35 o 
  -6  -5   6        3.88        0.00      6.19 o 
  -5  -5   6        2.93        4.88      4.05 o 
  -4  -5   6        8.47       10.55      5.85 o 
  -3  -5   6      132.94      123.46      9.15 o 
  -2  -5   6      564.19      585.17     17.51 o 
  -1  -5   6       53.04       63.92      5.42 o 
   0  -5   6        0.93        0.88      3.32 o 
   1  -5   6      384.89      376.96     13.55 o 
   2  -5   6       60.16       54.44      6.53 o 
   3  -5   6      259.50      264.77     12.55 o 
   4  -5   6        3.29        7.25      4.53 o 
   5  -5   6        1.03        0.53      5.06 o 
   6  -5   6        8.94       12.81      5.06 o 
   7  -5   6        0.96        4.39      5.40 o 
   8  -5   6        4.53        7.25      5.77 o 
  -8  -4   6        1.38        6.71      6.71 o 
  -7  -4   6       25.37       17.59      8.21 o 
  -6  -4   6        1.39        4.04      4.91 o 
  -5  -4   6        2.04        0.98      3.95 o 
  -4  -4   6       48.49       56.29      7.23 o 
  -3  -4   6       75.22       70.70      8.02 o 
  -2  -4   6       13.16       11.10      4.00 o 
  -1  -4   6      129.14      140.18      7.84 o 
   0  -4   6       41.07       34.15      3.30 o 
   1  -4   6      328.88      323.02     12.76 o 
   2  -4   6        0.14        3.42      3.36 o 
   3  -4   6        0.03        6.43      2.76 o 
   4  -4   6       20.22       21.90      5.91 o 
   5  -4   6      120.61      119.72      9.43 o 
   6  -4   6       55.44       46.15      7.84 o 
   7  -4   6        0.11        0.76      4.10 o 
   8  -4   6       15.78        7.53      7.41 o 
  -9  -3   6        0.12        6.96      6.96 o 
  -8  -3   6        0.69        3.97      5.62 o 
  -7  -3   6       32.61       24.64      7.34 o 
  -6  -3   6      447.16      381.01     17.88 o 
  -5  -3   6      350.06      404.15     15.91 o 
  -4  -3   6        5.75        3.84      1.00 o 
  -3  -3   6      278.86      253.78     11.22 o 
  -2  -3   6      303.05      330.29     11.28 o 
  -1  -3   6       31.41       30.70      4.30 o 
   0  -3   6      473.49      512.00     16.00 o 
   1  -3   6       56.95       61.74      5.12 o 
   2  -3   6      247.86      241.49      9.71 o 
   3  -3   6      612.14      638.21     16.10 o 
   4  -3   6      134.32      135.31      8.52 o 
   5  -3   6      182.98      174.18      9.73 o 
   6  -3   6      565.61      584.07     18.93 o 
   7  -3   6      148.98      152.07     10.75 o 
   8  -3   6       33.14       16.21      7.29 o 
   9  -3   6        0.33        8.27      5.19 o 
  -9  -2   6        0.08        7.53      4.60 o 
  -8  -2   6        0.43        3.52      4.58 o 
  -7  -2   6       55.01       50.47      7.21 o 
  -6  -2   6      172.58      187.04     11.39 o 
  -5  -2   6        0.61        4.07      3.68 o 
  -4  -2   6      471.37      435.43     14.26 o 
  -3  -2   6      737.89      704.59     16.24 o 
  -2  -2   6      357.87      325.37     10.72 o 
  -1  -2   6      391.49      393.96     11.08 o 
   0  -2   6      112.20      114.26      4.29 o 
   1  -2   6       66.59       54.77      5.89 o 
   2  -2   6       82.63       86.52      5.51 o 
   3  -2   6        1.70        2.31      2.67 o 
   4  -2   6       27.39       30.65      4.39 o 
   5  -2   6       61.88       65.96      6.12 o 
   6  -2   6      202.65      222.71     11.21 o 
   7  -2   6       28.87       28.70      6.20 o 
   8  -2   6        0.94        4.61      4.56 o 
   9  -2   6       32.85       22.37      7.44 o 
  -9  -1   6        8.23       12.73      5.70 o 
  -8  -1   6        3.55        7.94      5.28 o 
  -7  -1   6        0.69        7.46      3.11 o 
  -6  -1   6      400.52      370.46     14.95 o 
  -5  -1   6        3.05        3.37      3.37 o 
  -4  -1   6       14.99       20.33      3.11 o 
  -3  -1   6      343.81      373.03     11.15 o 
  -2  -1   6      426.40      470.97     11.74 o 
  -1  -1   6       80.03       92.96      4.69 o 
   0  -1   6      387.95      336.04      6.50 o 
   1  -1   6      354.21      392.24      8.22 o 
   2  -1   6     1680.01     1596.65     21.98 o 
   3  -1   6      149.66      160.12      7.33 o 
   4  -1   6      255.59      248.86     10.00 o 
   5  -1   6       12.30       13.48      4.11 o 
   6  -1   6      168.29      185.93      9.95 o 
   7  -1   6      217.35      208.05     11.78 o 
   8  -1   6       45.80       46.14      5.77 o 
   9  -1   6        0.23        3.08      5.36 o 
  -9   0   6        1.84        2.68      5.12 o 
  -8   0   6       10.59       12.48      4.97 o 
  -7   0   6       35.91       32.13      7.11 o 
  -6   0   6        6.84       11.94      4.78 o 
  -5   0   6        1.03        4.95      3.54 o 
  -4   0   6       11.95       11.68      3.08 o 
  -3   0   6        2.76        2.16      0.62 o 
  -2   0   6      380.52      361.03     11.22 o 
  -1   0   6      862.86      751.22     12.44 o 
   0   0   6     1207.50     1038.60     10.68 o 
   1   0   6      163.28      175.82      5.11 o 
   2   0   6      420.30      360.17     10.02 o 
   3   0   6       16.01       10.42      5.36 o 
   4   0   6      367.93      334.29     10.98 o 
   5   0   6       33.01       26.83      4.35 o 
   6   0   6       24.62       18.31      5.89 o 
   7   0   6       16.67        9.85      5.58 o 
   8   0   6      103.44      117.20      9.58 o 
   9   0   6        0.01        5.47      5.66 o 
  10   0   6        4.56        4.50      5.27 o 
  -9   1   6        6.54        0.64      6.19 o 
  -8   1   6       17.27       17.50      6.60 o 
  -7   1   6       94.08       84.22      9.03 o 
  -6   1   6        9.12       15.42      4.58 o 
  -5   1   6       90.01       95.44      7.25 o 
  -4   1   6       35.70       41.51      3.78 o 
  -3   1   6       37.41       40.16      3.59 o 
  -2   1   6       20.48       15.46      3.73 o 
  -1   1   6      365.02      404.34      9.79 o 
   0   1   6      201.41      200.99      4.95 o 
   1   1   6       31.82       33.77      3.52 o 
   2   1   6      357.62      337.73      9.46 o 
   3   1   6        6.20        8.53      2.40 o 
   4   1   6       92.90      100.85      6.02 o 
   5   1   6       21.50       18.86      3.90 o 
   6   1   6       83.00       89.44      6.82 o 
   7   1   6       29.72       34.80      6.14 o 
   8   1   6      102.15      100.51      9.51 o 
   9   1   6        0.59        5.38      6.33 o 
  10   1   6       12.55       21.97      5.66 o 
  -9   2   6        3.21        2.71      6.50 o 
  -8   2   6        3.65       13.50      5.12 o 
  -7   2   6       11.01        3.74      6.32 o 
  -6   2   6      130.56      134.31      9.82 o 
  -5   2   6       11.99        3.77      3.96 o 
  -4   2   6      163.57      163.14      8.22 o 
  -3   2   6       56.38       48.15      4.59 o 
  -2   2   6      583.29      551.38     12.61 o 
  -1   2   6      442.82      475.07     10.88 o 
   0   2   6        9.11       14.95      1.88 o 
   1   2   6      347.10      426.27     10.32 o 
   2   2   6      274.31      234.35      8.30 o 
   3   2   6      800.49      933.35     15.39 o 
   4   2   6      107.71       91.38      6.48 o 
   5   2   6      343.56      369.17     12.45 o 
   6   2   6      351.31      349.28     13.15 o 
   7   2   6       74.97       65.23      7.75 o 
   8   2   6       77.63       70.71      8.12 o 
   9   2   6       74.67       79.61      8.63 o 
  10   2   6       19.11       18.62      7.49 o 
  -9   3   6        0.00        2.76      6.84 o 
  -8   3   6       60.48       51.14      8.24 o 
  -7   3   6       93.10      106.88      9.48 o 
  -6   3   6       50.86       44.50      7.13 o 
  -5   3   6       77.74       66.55      7.46 o 
  -4   3   6      130.99      140.58      8.25 o 
  -3   3   6       29.37       15.00      5.02 o 
  -2   3   6      257.98      219.40      8.64 o 
  -1   3   6      314.45      315.17      9.60 o 
   0   3   6       65.97       62.25      3.30 o 
   1   3   6      133.08      120.75      6.43 o 
   2   3   6      804.64      892.49     14.76 o 
   3   3   6       89.74       83.98      5.78 o 
   4   3   6        1.48        1.47      0.40 o 
   5   3   6       47.38       37.88      4.79 o 
   6   3   6       12.74       11.83      4.67 o 
   7   3   6        0.44        1.91      4.40 o 
   8   3   6        4.17        4.28      4.88 o 
   9   3   6       97.67       93.88     10.57 o 
  10   3   6       35.81       26.24      7.67 o 
  -8   4   6       89.78      114.75     10.47 o 
  -7   4   6       14.83       16.38      6.83 o 
  -6   4   6      104.96      109.42      9.84 o 
  -5   4   6       88.42       75.94      7.89 o 
  -4   4   6       50.24       46.54      6.00 o 
  -3   4   6       77.66       80.60      6.24 o 
  -2   4   6      415.64      404.53     11.64 o 
  -1   4   6      256.79      270.46      9.20 o 
   0   4   6      132.71      132.34      6.12 o 
   1   4   6       31.84       26.21      3.73 o 
   2   4   6     5668.73     6070.88     39.87 o 
   3   4   6      180.05      147.41      7.37 o 
   4   4   6       65.63       46.57      5.17 o 
   5   4   6       11.10        3.37      3.11 o 
   6   4   6       61.59       60.43      6.62 o 
   7   4   6       12.49        7.41      4.62 o 
   8   4   6        0.82        1.65      5.40 o 
   9   4   6        8.72        7.97      6.08 o 
  10   4   6        9.34       12.95      6.62 o 
  -8   5   6       29.53       51.93      8.07 o 
  -7   5   6        0.07        4.39      4.87 o 
  -6   5   6       63.23       58.85      8.91 o 
  -5   5   6       35.51       29.00      6.08 o 
  -4   5   6       97.24       96.70      7.97 o 
  -3   5   6      131.54      121.68      8.04 o 
  -2   5   6      191.21      196.73      8.71 o 
  -1   5   6        3.64        2.55      2.68 o 
   0   5   6        0.26        4.26      3.99 o 
   1   5   6      628.50      624.67     14.46 o 
   2   5   6       27.68       29.44      4.29 o 
   3   5   6       51.18       58.46      5.16 o 
   4   5   6        4.34        2.13      3.09 o 
   5   5   6        9.25        7.12      3.66 o 
   6   5   6       13.47       14.56      4.90 o 
   7   5   6       56.89       60.61      6.51 o 
   8   5   6        9.98        4.65      5.76 o 
   9   5   6       19.65       15.09      7.07 o 
  -7   6   6       12.21        8.70      6.78 o 
  -6   6   6       14.95       15.55      6.30 o 
  -5   6   6      187.47      184.26     13.41 o 
  -4   6   6       17.50        9.26      4.89 o 
  -3   6   6      205.58      213.65     11.06 o 
  -2   6   6      126.84      113.24      7.85 o 
  -1   6   6      429.53      450.35     13.78 o 
   0   6   6        2.29        0.75      2.61 o 
   1   6   6       51.73       46.29      5.12 o 
   2   6   6      131.59      148.21      7.96 o 
   3   6   6       35.97       40.07      5.01 o 
   4   6   6        2.34        5.37      3.19 o 
   5   6   6        2.71        5.55      3.93 o 
   6   6   6       30.62       26.87      6.24 o 
   7   6   6       67.18       78.88      7.96 o 
   8   6   6        1.20        3.55      5.20 o 
   9   6   6       14.62        8.87      5.19 o 
  -7   7   6        5.63        0.71      5.81 o 
  -6   7   6        3.36        4.55      5.95 o 
  -5   7   6       94.57       88.31     10.45 o 
  -4   7   6       24.82       30.35      6.37 o 
  -3   7   6      380.05      400.46     16.07 o 
  -2   7   6       82.95       93.64      8.57 o 
  -1   7   6      189.65      155.10      9.53 o 
   0   7   6       71.63       86.78      4.95 o 
   1   7   6      150.09      183.21      9.19 o 
   2   7   6      181.63      186.52      9.53 o 
   3   7   6       48.53       42.14      5.88 o 
   4   7   6        8.71        7.27      5.04 o 
   5   7   6        9.61        8.87      4.72 o 
   6   7   6      115.98      125.02      9.72 o 
   7   7   6       13.55       24.56      5.32 o 
   8   7   6        0.09        3.57      4.42 o 
   9   7   6       35.88       24.51      7.44 o 
  -6   8   6        1.15        2.10      6.02 o 
  -5   8   6        0.01        1.27      5.80 o 
  -4   8   6       24.03       27.50      6.06 o 
  -3   8   6       91.58       93.69      8.73 o 
  -2   8   6        8.94       24.74      6.11 o 
  -1   8   6      294.93      239.86     13.01 o 
   0   8   6        0.49        1.16      3.26 o 
   1   8   6       19.11       28.10      5.63 o 
   2   8   6        2.93        4.03      4.48 o 
   3   8   6       39.44       41.78      7.14 o 
   4   8   6        8.89       10.60      5.23 o 
   5   8   6       15.76       19.38      5.74 o 
   6   8   6       75.54       75.25      8.31 o 
   7   8   6        0.01        4.63      4.75 o 
   8   8   6        8.09       15.78      5.66 o 
  -5   9   6       19.92       17.21      6.80 o 
  -4   9   6        6.30       12.22      6.57 o 
  -3   9   6      115.62      135.77     12.07 o 
  -2   9   6       14.76       10.69      6.93 o 
  -1   9   6        2.72        1.59      5.21 o 
   0   9   6        0.48        2.66      4.23 o 
   1   9   6      114.79      104.10      9.45 o 
   2   9   6        0.13        1.57      4.44 o 
   3   9   6      150.12      158.80     10.76 o 
   4   9   6        1.41        4.31      4.81 o 
   5   9   6       37.30       48.40      6.99 o 
   6   9   6        7.74       12.16      5.04 o 
   7   9   6        0.04       10.78      5.08 o 
  -4  10   6        0.03        3.47      6.51 o 
  -3  10   6        0.00        3.27      6.18 o 
  -2  10   6        2.47        2.52      6.04 o 
  -1  10   6        0.01        5.82      5.82 o 
   0  10   6        1.94        1.22      4.01 o 
   1  10   6        5.74        5.25      4.66 o 
   2  10   6       34.65       23.66      6.60 o 
   3  10   6       24.26       24.91      5.33 o 
   4  10   6        5.40        2.90      5.80 o 
   5  10   6        0.84        8.34      4.88 o 
   6  10   6        1.21        1.82      5.62 o 
  -2  11   6       63.84       55.90      8.54 o 
  -1  11   6        8.48        8.55      6.29 o 
   0  11   6       21.31       23.14      4.55 o 
   1  11   6        0.04        4.50      6.08 o 
   2  11   6       27.51       19.51      6.42 o 
   3  11   6        1.42        4.98      6.08 o 
   4  11   6        3.33        5.81      5.81 o 
   5  11   6        2.00        0.00      5.25 o 
  -3  -9   7        2.77        3.31      5.79 o 
  -2  -9   7        0.05        6.93      6.93 o 
  -1  -9   7       30.43       46.17      7.63 o 
   0  -9   7        6.25        2.96      4.56 o 
   1  -9   7       24.42       30.76      6.68 o 
   2  -9   7        2.25        3.51      5.88 o 
  -5  -8   7        6.96        8.70      6.17 o 
  -4  -8   7        0.28        5.17      5.99 o 
  -3  -8   7        3.50        4.41      5.56 o 
  -2  -8   7       29.46       30.46      7.20 o 
  -1  -8   7       15.01       21.63      5.88 o 
   0  -8   7       19.49        4.89      6.63 o 
   1  -8   7      108.53      108.59      9.70 o 
   2  -8   7        3.63        3.23      6.48 o 
   3  -8   7       11.98       10.19      6.37 o 
   4  -8   7       16.33        8.41      7.04 o 
  -6  -7   7        1.25        4.82      5.08 o 
  -5  -7   7        0.10        5.83      6.23 o 
  -4  -7   7        8.66       17.06      5.34 o 
  -3  -7   7       47.52       43.82      6.85 o 
  -2  -7   7      111.96      120.23     10.30 o 
  -1  -7   7       64.42       91.46      8.96 o 
   0  -7   7        0.69        5.14      3.03 o 
   1  -7   7        0.24        1.12      5.36 o 
   2  -7   7      134.64      136.47     11.39 o 
   3  -7   7       31.14       25.23      7.22 o 
   4  -7   7        7.58        5.18      5.31 o 
   5  -7   7      131.61      149.34     12.30 o 
  -7  -6   7        4.22       17.21      6.32 o 
  -6  -6   7        3.84       11.36      5.85 o 
  -5  -6   7        7.87       12.87      5.11 o 
  -4  -6   7       17.32       19.87      6.29 o 
  -3  -6   7        6.65        1.07      4.86 o 
  -2  -6   7      128.87      127.75     10.07 o 
  -1  -6   7        0.95        4.24      4.56 o 
   0  -6   7        0.67        2.80      3.28 o 
   1  -6   7       32.03       38.34      6.15 o 
   2  -6   7       12.32        0.54      5.92 o 
   3  -6   7        8.04        0.54      5.29 o 
   4  -6   7       11.77        0.61      6.34 o 
   5  -6   7        8.95        4.84      4.84 o 
   6  -6   7        0.33        2.62      5.44 o 
  -7  -5   7       25.85       19.69      6.35 o 
  -6  -5   7       18.16       10.85      6.83 o 
  -5  -5   7       65.86       45.48      8.71 o 
  -4  -5   7       50.18       40.30      7.52 o 
  -3  -5   7       23.92       20.22      4.35 o 
  -2  -5   7       84.33       82.01      7.74 o 
  -1  -5   7      373.80      389.52     14.07 o 
   0  -5   7      378.85      384.90     15.02 o 
   1  -5   7       31.86       34.26      5.59 o 
   2  -5   7        9.00        1.78      4.13 o 
   3  -5   7      620.29      624.44     18.92 o 
   4  -5   7       70.93       82.55      8.92 o 
   5  -5   7       13.95       22.87      4.71 o 
   6  -5   7        0.17        0.00      5.33 o 
   7  -5   7       12.25        7.03      5.61 o 
  -8  -4   7       18.26       23.31      6.53 o 
  -7  -4   7       56.24       32.89      9.73 o 
  -6  -4   7       31.43       31.02      7.76 o 
  -5  -4   7       59.28       81.22      8.01 o 
  -4  -4   7       57.55       58.53      6.93 o 
  -3  -4   7      132.87      112.07      8.49 o 
  -2  -4   7       31.67       31.10      4.56 o 
  -1  -4   7       22.90       18.34      4.35 o 
   0  -4   7      142.58      157.51      6.05 o 
   1  -4   7      154.04      161.00      8.99 o 
   2  -4   7       20.67       22.28      3.78 o 
   3  -4   7      123.19      110.24      8.35 o 
   4  -4   7        5.63        9.02      4.77 o 
   5  -4   7       25.92       33.58      6.63 o 
   6  -4   7        4.74       11.07      4.75 o 
   7  -4   7        3.55        3.61      5.90 o 
   8  -4   7        2.04        2.57      5.99 o 
  -8  -3   7        1.93        1.33      5.34 o 
  -7  -3   7       12.70       17.45      5.61 o 
  -6  -3   7      106.89       99.50      9.50 o 
  -5  -3   7      286.47      250.26     14.31 o 
  -4  -3   7        0.23        4.54      4.54 o 
  -3  -3   7        4.20        1.93      4.23 o 
  -2  -3   7      189.41      183.46      9.19 o 
  -1  -3   7        0.27        2.54      2.66 o 
   0  -3   7       79.57       95.56      4.66 o 
   1  -3   7      129.51      130.13      7.15 o 
   2  -3   7      313.52      318.87     11.49 o 
   3  -3   7       93.07       81.97      6.29 o 
   4  -3   7      216.03      219.15     10.97 o 
   5  -3   7       16.44       12.17      4.99 o 
   6  -3   7      101.15       83.34      8.49 o 
   7  -3   7        1.01        5.12      5.82 o 
   8  -3   7        1.15        5.22      5.22 o 
  -9  -2   7        0.14        6.80      6.80 o 
  -8  -2   7        0.40        3.71      4.27 o 
  -7  -2   7       26.33       12.90      6.00 o 
  -6  -2   7       91.93       90.68      9.04 o 
  -5  -2   7       37.38       25.51      5.80 o 
  -4  -2   7      406.32      362.20     13.90 o 
  -3  -2   7      193.43      200.06      9.47 o 
  -2  -2   7      130.19      135.06      7.83 o 
  -1  -2   7       33.73       38.65      3.66 o 
   0  -2   7        0.00        5.38      2.68 o 
   1  -2   7      209.78      245.26      7.94 o 
   2  -2   7       18.45       13.46      4.30 o 
   3  -2   7       74.91       64.27      6.90 o 
   4  -2   7       13.63       15.85      3.55 o 
   5  -2   7      299.41      290.74     12.44 o 
   6  -2   7       45.08       52.25      6.08 o 
   7  -2   7       60.25       59.23      8.11 o 
   8  -2   7       18.90       17.11      6.78 o 
   9  -2   7       24.66       24.59      6.25 o 
  -9  -1   7       43.27       35.63      7.94 o 
  -8  -1   7        0.78        5.33      4.71 o 
  -7  -1   7        3.54        0.50      4.54 o 
  -6  -1   7      238.00      235.94     12.90 o 
  -5  -1   7       72.76       88.40      7.69 o 
  -4  -1   7        5.25        2.79      3.22 o 
  -3  -1   7      309.11      284.62     10.82 o 
  -2  -1   7      261.95      239.07      8.91 o 
  -1  -1   7      397.67      339.53     10.19 o 
   0  -1   7      335.89      296.57      8.16 o 
   1  -1   7       51.85       59.80      3.87 o 
   2  -1   7      505.16      587.72     13.90 o 
   3  -1   7       18.27       23.74      3.87 o 
   4  -1   7        6.98        8.57      3.46 o 
   5  -1   7       75.59       76.33      6.77 o 
   6  -1   7      130.37      117.85      8.91 o 
   7  -1   7       94.46       92.68      8.04 o 
   8  -1   7       10.71        0.57      6.57 o 
   9  -1   7        0.20        6.21      5.23 o 
  -9   0   7        1.41        2.66      6.45 o 
  -8   0   7        1.01        3.02      6.17 o 
  -7   0   7        0.70        1.09      5.02 o 
  -6   0   7      216.98      209.50     11.95 o 
  -5   0   7       58.65       72.01      7.11 o 
  -4   0   7        1.80        0.98      3.45 o 
  -3   0   7       78.07       71.09      6.44 o 
  -2   0   7      507.43      452.67     12.00 o 
  -1   0   7       26.55       17.97      4.21 o 
   0   0   7      229.07      202.69      7.82 o 
   1   0   7      202.14      245.76      8.52 o 
   2   0   7      104.23      100.26      5.91 o 
   3   0   7      336.42      383.58     11.41 o 
   4   0   7        4.54        3.08      3.14 o 
   5   0   7        0.30        1.47      3.37 o 
   6   0   7      744.81      692.70     18.66 o 
   7   0   7      381.85      405.45     16.15 o 
   8   0   7       11.76       15.70      5.24 o 
   9   0   7        0.02        1.87      4.92 o 
  -9   1   7       30.61       37.54      8.07 o 
  -8   1   7        8.68        5.62      5.16 o 
  -7   1   7        4.27        1.12      5.46 o 
  -6   1   7       31.45       27.64      5.96 o 
  -5   1   7      120.14      103.33      8.01 o 
  -4   1   7       68.50       59.11      5.10 o 
  -3   1   7      338.20      288.63     10.03 o 
  -2   1   7        1.44        6.45      2.70 o 
  -1   1   7        9.06       10.09      2.73 o 
   0   1   7        1.01        3.44      1.62 o 
   1   1   7       85.40       76.95      4.82 o 
   2   1   7      409.70      427.59     11.38 o 
   3   1   7       72.80       80.56      5.26 o 
   4   1   7       60.57       65.03      5.32 o 
   5   1   7      154.30      176.38      8.92 o 
   6   1   7        4.78       15.30      3.93 o 
   7   1   7        5.92        2.87      5.28 o 
   8   1   7       60.01       80.03      8.96 o 
   9   1   7       11.40       12.93      5.93 o 
  10   1   7       10.71       12.41      6.24 o 
  -9   2   7        0.76        0.68      7.11 o 
  -8   2   7        0.73        8.85      4.49 o 
  -7   2   7       53.75       45.25      8.17 o 
  -6   2   7      146.34      140.32     10.50 o 
  -5   2   7        0.02        5.29      3.31 o 
  -4   2   7       27.00       33.38      4.48 o 
  -3   2   7        1.53        0.61      3.05 o 
  -2   2   7      232.07      247.30      9.09 o 
  -1   2   7       21.33       22.19      3.17 o 
   0   2   7      301.02      262.39     10.12 o 
   1   2   7      267.07      232.19      8.21 o 
   2   2   7     1002.42     1030.74     16.24 o 
   3   2   7      104.44       97.59      6.15 o 
   4   2   7      360.73      388.18     11.78 o 
   5   2   7        7.29        7.09      3.55 o 
   6   2   7       35.40       38.46      5.59 o 
   7   2   7       27.60       22.55      5.23 o 
   8   2   7        1.64        0.52      5.01 o 
   9   2   7        4.15        1.84      5.70 o 
  10   2   7        5.32        0.65      6.59 o 
  -8   3   7        0.00        5.16      6.01 o 
  -7   3   7       22.76       38.58      6.31 o 
  -6   3   7       22.04       24.49      6.60 o 
  -5   3   7        5.95        8.96      3.39 o 
  -4   3   7       22.93       27.19      4.69 o 
  -3   3   7      139.75      157.45      8.40 o 
  -2   3   7       11.77        8.99      3.22 o 
  -1   3   7      265.48      306.26      9.74 o 
   0   3   7      214.89      194.72      5.46 o 
   1   3   7       34.79       28.67      3.76 o 
   2   3   7      869.57      847.51     16.25 o 
   3   3   7       74.34       73.61      5.77 o 
   4   3   7      184.73      217.29      9.38 o 
   5   3   7       60.99       45.29      6.06 o 
   6   3   7       82.00       79.56      7.53 o 
   7   3   7        5.14        0.99      4.43 o 
   8   3   7       10.68       12.80      5.75 o 
   9   3   7        0.04        1.26      5.88 o 
  10   3   7       38.37       45.11      7.61 o 
  -8   4   7        7.55       16.67      6.80 o 
  -7   4   7        0.99        5.79      5.79 o 
  -6   4   7       34.18       33.79      5.52 o 
  -5   4   7      235.43      240.96     12.86 o 
  -4   4   7       15.36       12.57      4.42 o 
  -3   4   7       23.85       29.55      4.03 o 
  -2   4   7      128.94      142.31      7.03 o 
  -1   4   7      219.04      193.93      8.46 o 
   0   4   7      232.83      246.50      8.32 o 
   1   4   7      106.22      117.74      6.84 o 
   2   4   7      631.53      593.29     14.69 o 
   3   4   7       27.92       34.88      4.57 o 
   4   4   7       50.43       43.88      5.34 o 
   5   4   7        5.85        6.32      3.65 o 
   6   4   7       69.67       67.82      7.28 o 
   7   4   7       29.30       28.12      6.02 o 
   8   4   7        0.31        4.60      4.07 o 
   9   4   7        0.01        4.98      5.87 o 
  -8   5   7        3.28       11.79      5.08 o 
  -7   5   7       22.46       31.90      6.52 o 
  -6   5   7       11.92       12.51      6.49 o 
  -5   5   7       35.94       35.77      7.00 o 
  -4   5   7       27.36       30.73      5.60 o 
  -3   5   7        0.06        3.78      2.90 o 
  -2   5   7      108.74      113.04      7.14 o 
  -1   5   7        0.88        4.06      2.77 o 
   0   5   7        1.78        2.52      2.54 o 
   1   5   7       71.10       68.69      5.65 o 
   2   5   7      252.99      263.25     10.43 o 
   3   5   7       61.31       67.79      5.94 o 
   4   5   7       14.16       14.82      4.11 o 
   5   5   7        2.19        1.66      3.90 o 
   6   5   7       27.23       31.61      5.46 o 
   7   5   7       65.81       68.58      7.97 o 
   8   5   7       15.02       14.73      6.98 o 
   9   5   7        1.88        4.48      6.41 o 
  -7   6   7       29.83       38.52      7.31 o 
  -6   6   7       53.31       56.39      7.85 o 
  -5   6   7       63.46       70.47      8.96 o 
  -4   6   7        0.03        0.00      4.72 o 
  -3   6   7       22.62       12.50      4.90 o 
  -2   6   7       38.94       40.43      5.92 o 
  -1   6   7        0.15        0.69      3.47 o 
   0   6   7      222.21      244.43     14.16 o 
   1   6   7      191.45      226.27     10.24 o 
   2   6   7       31.92       33.18      4.74 o 
   3   6   7       39.29       40.24      5.53 o 
   4   6   7       38.04       31.51      5.44 o 
   5   6   7      115.02      119.54      8.93 o 
   6   6   7        1.00        0.98      4.65 o 
   7   6   7        9.63        7.14      5.79 o 
   8   6   7       35.77       21.03      8.05 o 
   9   6   7       17.18       21.11      5.52 o 
  -7   7   7       17.44       21.95      7.40 o 
  -6   7   7        4.85        5.95      6.94 o 
  -5   7   7        0.05        2.99      4.87 o 
  -4   7   7       49.41       54.11      8.57 o 
  -3   7   7       78.80       76.84      7.42 o 
  -2   7   7      157.17      177.83     10.68 o 
  -1   7   7       21.38       18.44      4.66 o 
   0   7   7       41.04       38.19      4.00 o 
   1   7   7       60.77       50.51      6.12 o 
   2   7   7       39.35       37.15      5.38 o 
   3   7   7      272.10      262.84     12.26 o 
   4   7   7       17.71       18.76      5.03 o 
   5   7   7       37.31       31.34      5.99 o 
   6   7   7        1.50        4.35      4.35 o 
   7   7   7        2.63        5.15      5.66 o 
   8   7   7        1.20        2.42      5.64 o 
  -6   8   7        0.67        3.47      5.08 o 
  -5   8   7        1.33        3.90      5.09 o 
  -4   8   7        1.88        2.39      5.20 o 
  -3   8   7       25.75       25.45      6.84 o 
  -2   8   7      136.21      142.23     10.46 o 
  -1   8   7        7.15       10.17      4.56 o 
   0   8   7        7.99        5.45      3.64 o 
   1   8   7        3.41        5.37      5.37 o 
   2   8   7        0.91        0.91      4.32 o 
   3   8   7       66.12       64.63      7.33 o 
   4   8   7        3.66       10.41      4.30 o 
   5   8   7       53.89       52.42      7.87 o 
   6   8   7        3.41        4.49      4.35 o 
   7   8   7       17.20       13.56      5.72 o 
   8   8   7       26.37       14.72      6.91 o 
  -5   9   7        0.30        1.41      5.50 o 
  -4   9   7        4.02        7.85      5.31 o 
  -3   9   7      132.29      108.24     11.10 o 
  -2   9   7       96.18       95.71      9.68 o 
  -1   9   7       10.38        4.46      6.40 o 
   0   9   7        2.33        0.09      3.35 o 
   1   9   7        4.95        0.00      4.67 o 
   2   9   7        2.96        7.43      4.54 o 
   3   9   7       32.19       27.26      6.74 o 
   4   9   7        0.77        4.89      4.89 o 
   5   9   7       26.07       24.94      6.83 o 
   6   9   7       10.73       13.49      5.58 o 
   7   9   7        3.43       10.89      4.67 o 
  -4  10   7       10.67       13.22      6.64 o 
  -3  10   7        0.94        8.02      5.65 o 
  -2  10   7        2.49       13.47      5.08 o 
  -1  10   7        0.13        6.18      6.65 o 
   0  10   7        4.41        1.28      4.56 o 
   1  10   7       39.54       50.08      7.18 o 
   2  10   7       13.98       14.16      5.39 o 
   3  10   7        8.79        2.92      5.59 o 
   4  10   7        8.29       12.48      5.13 o 
   5  10   7        1.67        6.62      5.72 o 
   6  10   7        9.23        6.74      6.12 o 
  -2  11   7        9.97        5.44      6.56 o 
  -1  11   7        2.78        9.40      5.74 o 
   0  11   7       11.29       13.57      4.64 o 
   1  11   7       50.09       61.02      7.75 o 
   2  11   7       16.84       15.37      7.37 o 
   3  11   7        0.26        5.05      4.75 o 
   4  11   7        2.56        8.20      5.15 o 
  -1  -9   8        0.25        6.48      6.48 o 
   0  -9   8        0.10        1.21      5.66 o 
  -4  -8   8        0.95        7.28      6.07 o 
  -3  -8   8       16.97       10.97      6.67 o 
  -2  -8   8       23.17       35.37      7.93 o 
  -1  -8   8        0.90        3.74      3.74 o 
   0  -8   8        1.00        8.16      3.53 o 
   1  -8   8        1.39        3.21      5.71 o 
   2  -8   8        0.61        0.66      5.74 o 
   3  -8   8       47.92       80.15      9.53 o 
  -5  -7   8       43.93       37.48      7.74 o 
  -4  -7   8        0.10        6.09      6.09 o 
  -3  -7   8        0.01        2.40      5.01 o 
  -2  -7   8        6.58       16.90      4.49 o 
  -1  -7   8       34.69       43.34      6.63 o 
   0  -7   8      125.66      125.01     21.31 o 
   1  -7   8        1.86        0.00      4.26 o 
   2  -7   8       11.02       15.95      5.72 o 
   3  -7   8        0.07        2.55      4.91 o 
   4  -7   8        4.70        1.32      5.00 o 
   5  -7   8        0.06        7.53      4.69 o 
  -6  -6   8        0.20        1.39      6.37 o 
  -5  -6   8        0.72        1.96      4.57 o 
  -4  -6   8        5.98        2.95      5.64 o 
  -3  -6   8       75.32       75.28      7.65 o 
  -2  -6   8       78.95       68.08      8.82 o 
  -1  -6   8      119.48      109.62      9.28 o 
   0  -6   8       38.13       44.02      7.06 o 
   1  -6   8       86.32       93.50      9.02 o 
   2  -6   8       15.44        3.82      6.58 o 
   3  -6   8      125.14      113.88     10.18 o 
   4  -6   8       15.61        7.27      6.48 o 
   5  -6   8       28.77       31.32      6.33 o 
   6  -6   8       24.76       26.60      7.61 o 
  -7  -5   8        0.89        0.74      5.82 o 
  -6  -5   8        5.42        4.63      6.77 o 
  -5  -5   8        4.46        6.08      5.12 o 
  -4  -5   8      121.86      117.88     10.25 o 
  -3  -5   8        7.40        4.57      5.91 o 
  -2  -5   8       19.07       16.09      5.41 o 
  -1  -5   8      139.18      151.59      9.36 o 
   0  -5   8        0.03        2.65      2.87 o 
   1  -5   8       10.59        9.87      4.06 o 
   2  -5   8      175.01      167.97     11.03 o 
   3  -5   8       25.50       23.36      6.52 o 
   4  -5   8       11.73       18.49      5.45 o 
   5  -5   8       25.25       28.68      7.16 o 
   6  -5   8        1.45        0.64      4.61 o 
   7  -5   8       10.12       21.51      5.16 o 
  -8  -4   8       18.13       28.62      7.51 o 
  -7  -4   8       38.70       33.17      9.12 o 
  -6  -4   8       72.53       75.06      9.61 o 
  -5  -4   8        1.03        6.84      5.59 o 
  -4  -4   8       82.92       59.56      9.26 o 
  -3  -4   8      172.40      177.51     10.82 o 
  -2  -4   8       74.94       84.10      7.15 o 
  -1  -4   8      279.96      265.51     11.87 o 
   0  -4   8      218.26      243.22     13.39 o 
   1  -4   8        1.14        0.38      3.42 o 
   2  -4   8        7.28       10.79      3.81 o 
   3  -4   8        4.24        1.30      4.57 o 
   4  -4   8      731.76      684.26     20.42 o 
   5  -4   8      218.85      218.63     13.57 o 
   6  -4   8       39.40       36.96      6.92 o 
   7  -4   8       11.26       15.47      6.61 o 
   8  -4   8        0.98        9.05      6.01 o 
  -8  -3   8        0.19        7.60      5.59 o 
  -7  -3   8       60.36       50.41      9.52 o 
  -6  -3   8       19.29       11.75      5.81 o 
  -5  -3   8       14.87       13.63      6.47 o 
  -4  -3   8      183.58      165.91     11.26 o 
  -3  -3   8       35.15       25.78      5.45 o 
  -2  -3   8       49.30       49.16      5.92 o 
  -1  -3   8        0.73        3.20      3.64 o 
   0  -3   8       29.05       30.76      2.75 o 
   1  -3   8       21.30       18.26      4.14 o 
   2  -3   8       77.47       69.46      7.23 o 
   3  -3   8       61.20       48.40      5.64 o 
   4  -3   8       49.01       54.23      6.34 o 
   5  -3   8       12.68       14.45      5.28 o 
   6  -3   8       60.70       52.48      7.70 o 
   7  -3   8        3.72        2.34      5.45 o 
   8  -3   8        0.44        7.54      4.83 o 
  -8  -2   8       14.10       20.67      6.21 o 
  -7  -2   8        1.40        4.18      5.10 o 
  -6  -2   8      133.30      103.68     10.43 o 
  -5  -2   8        0.32        2.38      4.38 o 
  -4  -2   8       19.23       14.73      5.26 o 
  -3  -2   8        0.01        0.00      3.89 o 
  -2  -2   8        3.87        5.44      2.94 o 
  -1  -2   8      302.64      309.74     11.08 o 
   0  -2   8       51.74       45.93      4.08 o 
   1  -2   8      444.57      507.10     13.85 o 
   2  -2   8       36.60       35.98      4.39 o 
   3  -2   8        0.02        3.36      3.36 o 
   4  -2   8      303.49      325.77     12.93 o 
   5  -2   8      135.39      139.56      9.31 o 
   6  -2   8      107.31      124.90      9.41 o 
   7  -2   8       93.98       93.65      9.82 o 
   8  -2   8        1.52        7.31      5.40 o 
   9  -2   8       24.07       22.97      6.82 o 
  -8  -1   8        0.25        2.47      5.44 o 
  -7  -1   8        0.49        4.52      5.09 o 
  -6  -1   8        8.85        9.04      4.62 o 
  -5  -1   8       13.77       18.51      5.61 o 
  -4  -1   8        0.05        1.97      0.55 o 
  -3  -1   8        2.01        1.41      0.40 o 
  -2  -1   8       24.39       32.06      3.87 o 
  -1  -1   8      115.99      136.31      6.10 o 
   0  -1   8       46.91       52.38      3.41 o 
   1  -1   8      845.57      758.40     15.84 o 
   2  -1   8      164.34      134.21      7.97 o 
   3  -1   8      207.41      204.95      9.40 o 
   4  -1   8       71.61       62.38      6.06 o 
   5  -1   8      265.38      278.14     11.93 o 
   6  -1   8      138.03      141.64      9.75 o 
   7  -1   8       16.83       16.61      6.94 o 
   8  -1   8       61.42       72.92      8.29 o 
   9  -1   8       20.17       27.95      6.65 o 
  -8   0   8        2.80        3.78      5.56 o 
  -7   0   8        0.31        0.00      6.30 o 
  -6   0   8       46.19       50.61      7.35 o 
  -5   0   8      401.18      362.31     14.42 o 
  -4   0   8       20.47       17.98      3.90 o 
  -3   0   8       15.09       12.50      4.47 o 
  -2   0   8      320.42      304.79     12.09 o 
  -1   0   8      588.59      659.71     14.65 o 
   0   0   8      233.65      237.32     23.48 o 
   1   0   8      319.56      307.18      9.97 o 
   2   0   8      327.29      354.06     10.99 o 
   3   0   8        8.83        6.39      3.48 o 
   4   0   8       27.30       27.77      4.40 o 
   5   0   8      216.42      203.22     10.32 o 
   6   0   8        0.14        3.19      4.83 o 
   7   0   8       24.65       16.61      9.62 o 
   8   0   8       61.66       59.94     10.70 o 
   9   0   8        2.29        4.44      5.55 o 
  -8   1   8        3.75       12.84      5.53 o 
  -7   1   8       12.13        2.88      6.09 o 
  -6   1   8       15.60       10.00      5.26 o 
  -5   1   8       38.08       44.87      6.50 o 
  -4   1   8      205.31      209.86     10.59 o 
  -3   1   8       16.20       24.44      3.92 o 
  -2   1   8       88.93       98.16      5.96 o 
  -1   1   8        0.11        4.40      2.02 o 
   0   1   8      193.22      203.97      5.81 o 
   1   1   8       99.95      106.37      5.29 o 
   2   1   8       67.88       72.84      4.48 o 
   3   1   8       21.28       21.27      3.00 o 
   4   1   8       65.67       54.46      5.44 o 
   5   1   8      285.19      270.39     11.39 o 
   6   1   8      198.20      203.93     11.12 o 
   7   1   8       61.87       66.16      7.62 o 
   8   1   8        0.09        0.00      4.89 o 
   9   1   8        2.15       11.99      4.96 o 
  -8   2   8       18.13       25.95      6.86 o 
  -7   2   8       22.56       25.72      6.43 o 
  -6   2   8        0.51        2.55      5.31 o 
  -5   2   8       99.52      123.89      9.46 o 
  -4   2   8        0.09        0.38      3.01 o 
  -3   2   8      119.52       99.05      6.93 o 
  -2   2   8      111.16      107.20      7.46 o 
  -1   2   8      209.69      177.88      8.02 o 
   0   2   8      209.97      206.07     10.69 o 
   1   2   8      496.43      567.02     13.51 o 
   2   2   8      133.90      108.19      6.83 o 
   3   2   8       18.02       12.06      4.15 o 
   4   2   8       43.61       39.80      5.07 o 
   5   2   8       32.39       34.61      4.71 o 
   6   2   8       11.88        7.50      4.80 o 
   7   2   8        0.49        0.99      4.69 o 
   8   2   8        0.06        1.71      4.32 o 
   9   2   8       15.38       17.66      6.33 o 
  -8   3   8        4.01        0.00      6.28 o 
  -7   3   8        5.38        8.36      5.56 o 
  -6   3   8      246.81      214.84     13.43 o 
  -5   3   8       51.78       54.44      6.21 o 
  -4   3   8       10.50       10.27      3.10 o 
  -3   3   8       26.00       20.44      5.48 o 
  -2   3   8      710.33      695.06     16.13 o 
  -1   3   8        0.85        3.07      2.28 o 
   0   3   8        6.46        3.83      2.66 o 
   1   3   8      265.89      280.54      9.86 o 
   2   3   8     1768.42     1787.23     23.07 o 
   3   3   8       81.94       64.36      5.85 o 
   4   3   8      168.90      190.87      9.49 o 
   5   3   8       14.31       21.45      4.24 o 
   6   3   8       41.95       39.87      5.93 o 
   7   3   8        2.62        7.71      4.26 o 
   8   3   8       42.30       44.60      7.49 o 
   9   3   8        7.69       12.03      6.47 o 
  -8   4   8       18.27       18.23      6.71 o 
  -7   4   8        1.43       11.20      5.73 o 
  -6   4   8       52.37       53.71      8.60 o 
  -5   4   8       41.95       41.72      7.15 o 
  -4   4   8       53.99       50.21      6.78 o 
  -3   4   8       18.71       18.47      4.90 o 
  -2   4   8       26.70       30.32      5.21 o 
  -1   4   8      192.74      216.83      9.14 o 
   0   4   8      266.55      275.62      7.38 o 
   1   4   8       17.40       21.48      3.93 o 
   2   4   8        0.88        0.59      3.66 o 
   3   4   8      505.31      470.35     14.22 o 
   4   4   8       54.52       60.07      6.77 o 
   5   4   8        6.02       12.08      3.80 o 
   6   4   8        1.79        4.49      4.49 o 
   7   4   8       36.50       32.91      5.75 o 
   8   4   8       45.51       38.42      8.01 o 
   9   4   8       41.76       40.03      7.93 o 
  -7   5   8        7.09        0.65      7.45 o 
  -6   5   8        2.79        5.87      5.74 o 
  -5   5   8       41.66       48.56      7.42 o 
  -4   5   8      461.42      519.66     17.83 o 
  -3   5   8        3.96        6.96      3.44 o 
  -2   5   8      259.10      240.15     11.09 o 
  -1   5   8      213.26      204.22      9.45 o 
   0   5   8      109.34      109.59     12.81 o 
   1   5   8       10.04       11.54      3.67 o 
   2   5   8     1740.42     1852.18     25.83 o 
   3   5   8      350.56      317.88     11.90 o 
   4   5   8       16.09        5.55      4.49 o 
   5   5   8       77.18       86.68      7.91 o 
   6   5   8       47.20       42.36      6.42 o 
   7   5   8       57.22       57.67      7.77 o 
   8   5   8       19.09       13.31      6.24 o 
   9   5   8       33.10       31.68      7.96 o 
  -7   6   8        5.69        3.39      6.33 o 
  -6   6   8       20.83       15.07      6.19 o 
  -5   6   8        3.49        0.60      5.57 o 
  -4   6   8       22.88       34.03      6.26 o 
  -3   6   8      108.55       98.02      8.65 o 
  -2   6   8       37.80       26.11      6.04 o 
  -1   6   8       49.84       52.53      5.76 o 
   0   6   8       46.20       58.23      8.53 o 
   1   6   8      162.68      156.16      9.28 o 
   2   6   8      281.23      287.43     11.88 o 
   3   6   8       67.59       61.19      6.98 o 
   4   6   8        0.41        2.55      4.45 o 
   5   6   8       20.95       23.88      5.33 o 
   6   6   8        0.05        4.14      5.19 o 
   7   6   8       37.94       31.21      7.21 o 
   8   6   8        3.07        3.09      5.36 o 
   9   6   8        7.74        3.20      6.48 o 
  -6   7   8        4.77        8.07      5.67 o 
  -5   7   8       28.11       24.66      7.36 o 
  -4   7   8      107.82      111.88      9.44 o 
  -3   7   8        0.90        2.57      4.77 o 
  -2   7   8      125.98      114.75      9.59 o 
  -1   7   8        0.02        2.68      4.19 o 
   0   7   8       41.61       38.14      4.44 o 
   1   7   8      125.51      127.97      9.03 o 
   2   7   8       57.33       70.19      7.54 o 
   3   7   8      134.93      128.25      9.59 o 
   4   7   8       80.25       84.17      7.74 o 
   5   7   8      118.71      103.36      9.14 o 
   6   7   8        0.01        1.09      5.72 o 
   7   7   8       17.44       14.02      6.42 o 
   8   7   8        2.69        0.61      5.85 o 
  -5   8   8        2.28        2.68      5.30 o 
  -4   8   8        5.35        6.18      7.22 o 
  -3   8   8       99.00       87.07      9.46 o 
  -2   8   8       20.21       24.12      6.53 o 
  -1   8   8        9.34        3.53      5.61 o 
   0   8   8        7.19        0.24      3.92 o 
   1   8   8        5.28        1.95      4.41 o 
   2   8   8      120.46      115.53      9.39 o 
   3   8   8       29.80       42.05      6.22 o 
   4   8   8        0.11        2.08      5.24 o 
   5   8   8      140.04      134.00     10.20 o 
   6   8   8       34.20       33.66      6.04 o 
   7   8   8        5.09        5.42      5.60 o 
   8   8   8        5.49       14.30      4.77 o 
  -5   9   8        0.09       11.22      4.79 o 
  -4   9   8       36.18       34.70      7.99 o 
  -3   9   8        0.78        3.16      5.75 o 
  -2   9   8       13.22       15.59      6.46 o 
  -1   9   8       15.76       18.43      6.50 o 
   0   9   8       22.76       17.65      4.24 o 
   1   9   8        6.33        6.66      5.25 o 
   2   9   8        6.49       12.57      4.83 o 
   3   9   8        9.80        4.42      5.60 o 
   4   9   8       14.88       16.89      5.36 o 
   5   9   8        2.26        1.74      5.59 o 
   6   9   8        2.82        3.58      5.68 o 
   7   9   8       20.88       22.05      6.87 o 
  -3  10   8        1.84        0.70      5.56 o 
  -2  10   8       19.80       24.27      6.45 o 
  -1  10   8       47.10       39.49      8.59 o 
   0  10   8       25.59       31.04      5.16 o 
   1  10   8        2.27        1.86      5.51 o 
   2  10   8        4.87        1.83      5.48 o 
   3  10   8        1.06        5.54      5.54 o 
   4  10   8        4.43        5.44      4.57 o 
   5  10   8       41.93       42.23      7.84 o 
   6  10   8       12.37       22.19      5.63 o 
  -1  11   8       19.41       16.40      6.50 o 
   0  11   8        2.01        3.17      4.63 o 
   1  11   8       10.27       13.24      6.94 o 
   2  11   8        9.44       11.06      6.12 o 
   3  11   8        5.36        0.00      5.70 o 
   4  11   8        4.26        8.29      4.96 o 
  -3  -8   9        4.13        0.66      6.07 o 
  -2  -8   9        0.58        5.86      4.39 o 
  -1  -8   9        3.08        9.66      5.11 o 
   0  -8   9        4.83        4.12      3.72 o 
   1  -8   9        1.17        7.90      4.85 o 
   2  -8   9        1.94        0.69      6.22 o 
  -5  -7   9        6.58        6.78      6.78 o 
  -4  -7   9        0.96        0.00      5.11 o 
  -3  -7   9       61.21       58.79      9.86 o 
  -2  -7   9        9.06       15.33      6.58 o 
  -1  -7   9       20.47       22.83      6.78 o 
   0  -7   9       13.29        9.93      3.94 o 
   1  -7   9        7.43        6.70      4.70 o 
   2  -7   9        0.44        5.69      4.77 o 
   3  -7   9        5.68        3.35      5.59 o 
   4  -7   9       12.78       11.60      6.22 o 
  -6  -6   9        0.76        2.81      6.59 o 
  -5  -6   9        2.04        1.31      6.49 o 
  -4  -6   9        6.23        8.18      5.15 o 
  -3  -6   9       22.88       20.13      6.92 o 
  -2  -6   9       15.42       19.76      5.70 o 
  -1  -6   9       87.59       87.37      8.97 o 
   0  -6   9        0.19        0.80      3.70 o 
   1  -6   9       39.62       28.52      6.11 o 
   2  -6   9       56.44       58.30      8.25 o 
   3  -6   9       58.56       44.84      8.48 o 
   4  -6   9       12.82        9.54      6.32 o 
   5  -6   9       22.63       24.83      7.35 o 
  -6  -5   9       11.90       21.96      6.11 o 
  -5  -5   9        1.78        6.32      6.32 o 
  -4  -5   9        3.71        2.98      5.14 o 
  -3  -5   9        1.96        5.49      5.49 o 
  -2  -5   9        0.20        1.06      4.96 o 
  -1  -5   9       70.00       61.89      8.67 o 
   0  -5   9       44.09       46.94      4.97 o 
   1  -5   9       13.90       11.70      5.76 o 
   2  -5   9      134.41      143.68     10.10 o 
   3  -5   9       35.58       25.53      6.39 o 
   4  -5   9        6.16        1.12      4.97 o 
   5  -5   9        5.78        6.11      5.33 o 
   6  -5   9       19.11       14.16      6.83 o 
  -7  -4   9       40.90       29.04      8.43 o 
  -6  -4   9       46.46       45.42      7.63 o 
  -5  -4   9        0.59        4.83      5.45 o 
  -4  -4   9        4.01        5.47      4.78 o 
  -3  -4   9      304.45      285.60     15.26 o 
  -2  -4   9      109.65      118.24      9.24 o 
  -1  -4   9      100.78       98.09      8.11 o 
   0  -4   9       89.15       81.84      5.26 o 
   1  -4   9        3.74        0.45      4.42 o 
   2  -4   9       37.62       50.73      6.18 o 
   3  -4   9      574.19      620.94     19.29 o 
   4  -4   9        3.00        2.63      5.00 o 
   5  -4   9        5.60        5.80      1.44 o 
   6  -4   9       54.04       61.53      8.75 o 
   7  -4   9        7.68       23.53      6.48 o 
  -7  -3   9       24.43       35.58      7.34 o 
  -6  -3   9        7.25        0.00      6.43 o 
  -5  -3   9      129.10      140.60     10.70 o 
  -4  -3   9       37.70       20.16      7.26 o 
  -3  -3   9        5.49        5.01      5.01 o 
  -2  -3   9       23.57       22.22      4.92 o 
  -1  -3   9       46.86       59.70      5.67 o 
   0  -3   9        2.48        0.95      2.52 o 
   1  -3   9        0.79        3.48      3.60 o 
   2  -3   9        3.08        1.61      3.52 o 
   3  -3   9       14.68       13.85      5.25 o 
   4  -3   9       23.76       24.97      5.29 o 
   5  -3   9        0.02        1.57      4.10 o 
   6  -3   9        9.22        9.61      5.29 o 
   7  -3   9       32.11       37.71      6.58 o 
   8  -3   9        0.00        0.00      4.43 o 
  -8  -2   9        3.53        6.08      5.59 o 
  -7  -2   9        0.39        3.78      5.62 o 
  -6  -2   9        0.60        0.60      5.07 o 
  -5  -2   9       19.17       13.99      5.15 o 
  -4  -2   9        2.57       11.15      4.25 o 
  -3  -2   9      116.50      111.67      8.38 o 
  -2  -2   9        0.58        2.65      3.62 o 
  -1  -2   9       75.53       64.88      6.32 o 
   0  -2   9       92.55       87.51      4.67 o 
   1  -2   9       18.35       16.30      4.72 o 
   2  -2   9       54.52       77.08      6.68 o 
   3  -2   9       70.31       85.38      7.18 o 
   4  -2   9       35.97       42.22      6.28 o 
   5  -2   9        7.65       11.47      5.09 o 
   6  -2   9      172.03      159.32     11.31 o 
   7  -2   9        0.96        3.51      4.98 o 
   8  -2   9        0.93        1.90      4.95 o 
  -8  -1   9        0.32        3.93      5.78 o 
  -7  -1   9        0.24        1.80      5.64 o 
  -6  -1   9        9.36        0.52      5.60 o 
  -5  -1   9       86.63       75.45      7.87 o 
  -4  -1   9       97.14      118.88      9.03 o 
  -3  -1   9      371.08      391.36     14.30 o 
  -2  -1   9      249.94      247.52     11.08 o 
  -1  -1   9      128.02      123.62      7.61 o 
   0  -1   9       45.81       42.42      3.38 o 
   1  -1   9      397.97      385.83     12.23 o 
   2  -1   9       15.24       17.76      3.93 o 
   3  -1   9      130.81      133.80      8.12 o 
   4  -1   9        7.03       12.39      3.42 o 
   5  -1   9      205.92      223.41      9.78 o 
   6  -1   9       30.42       27.28      5.83 o 
   7  -1   9      265.77      295.34     14.72 o 
   8  -1   9        2.60       11.05      4.96 o 
   9  -1   9       15.98       11.62      6.70 o 
  -8   0   9        1.07        9.13      4.29 o 
  -7   0   9        5.43        7.12      4.62 o 
  -6   0   9       26.12       32.90      5.88 o 
  -5   0   9        0.01        3.72      5.01 o 
  -4   0   9      126.41      116.67      8.43 o 
  -3   0   9      218.21      194.15     10.15 o 
  -2   0   9       78.58       89.28      6.10 o 
  -1   0   9       11.32       17.43      3.78 o 
   0   0   9        5.20        3.07      4.95 o 
   1   0   9        8.01        7.10      1.91 o 
   2   0   9      134.94      118.95      8.67 o 
   3   0   9       52.01       49.98      5.83 o 
   4   0   9        0.00        3.04      4.46 o 
   5   0   9       45.47       57.04      6.47 o 
   6   0   9       73.06       64.65      7.77 o 
   7   0   9       26.67       22.98      6.17 o 
   8   0   9        2.80        6.36      6.36 o 
   9   0   9       10.30       10.39      7.72 o 
  -8   1   9        0.00        1.32      5.66 o 
  -7   1   9        0.35        3.63      5.70 o 
  -6   1   9       28.80       21.81      6.65 o 
  -5   1   9      555.14      530.83     18.93 o 
  -4   1   9       60.06       52.70      6.59 o 
  -3   1   9       19.61       22.83      4.18 o 
  -2   1   9      322.79      354.96     12.36 o 
  -1   1   9      113.37      121.72      7.10 o 
   0   1   9        2.85        1.62      1.69 o 
   1   1   9      589.38      530.06     13.69 o 
   2   1   9      337.63      316.75     11.15 o 
   3   1   9      337.57      368.68     12.46 o 
   4   1   9       26.71       17.75      4.74 o 
   5   1   9        0.38        3.74      3.61 o 
   6   1   9        3.80        6.16      4.04 o 
   7   1   9        0.95        1.59      4.51 o 
   8   1   9       48.31       58.87      8.87 o 
   9   1   9        1.60       11.70      4.49 o 
  -8   2   9        5.31        7.33      6.27 o 
  -7   2   9        0.77        1.83      5.08 o 
  -6   2   9       66.60       55.36      7.59 o 
  -5   2   9       24.68       23.22      5.71 o 
  -4   2   9        0.05        2.48      4.01 o 
  -3   2   9       29.16       31.09      4.71 o 
  -2   2   9       47.56       44.29      5.64 o 
  -1   2   9       25.07       24.46      4.39 o 
   0   2   9       96.93      108.63      3.74 o 
   1   2   9      147.02      142.67      8.84 o 
   2   2   9       12.47       19.71      4.17 o 
   3   2   9       16.35       15.44      3.72 o 
   4   2   9       14.45       10.78      4.60 o 
   5   2   9       59.34       58.50      6.62 o 
   6   2   9       12.70       12.33      4.53 o 
   7   2   9       30.81       25.82      6.47 o 
   8   2   9       49.08       56.41      6.52 o 
   9   2   9        0.03        7.82      5.05 o 
  -8   3   9        4.84        2.05      5.58 o 
  -7   3   9        1.05        2.46      5.83 o 
  -6   3   9      141.49      124.37     12.05 o 
  -5   3   9       39.36       49.58      7.42 o 
  -4   3   9       21.35       35.23      5.71 o 
  -3   3   9      112.64      123.03      9.47 o 
  -2   3   9       59.13       55.30      5.87 o 
  -1   3   9      125.23      125.35      7.21 o 
   0   3   9       38.68       37.54      6.04 o 
   1   3   9      101.43      104.44      6.90 o 
   2   3   9      211.90      220.19      9.35 o 
   3   3   9       10.27       12.16      4.89 o 
   4   3   9       14.37       20.27      4.45 o 
   5   3   9       12.83       18.37      4.34 o 
   6   3   9       19.55        9.19      5.44 o 
   7   3   9       20.63       20.11      5.49 o 
   8   3   9        2.32        1.19      5.28 o 
   9   3   9        2.25       11.13      5.50 o 
  -7   4   9        6.05        7.63      7.63 o 
  -6   4   9       33.08       37.17      7.46 o 
  -5   4   9       38.23       36.63      7.33 o 
  -4   4   9       62.39       61.03      7.24 o 
  -3   4   9       61.27       72.24      6.25 o 
  -2   4   9       21.84       23.99      4.66 o 
  -1   4   9       93.62       96.64      6.70 o 
   0   4   9        7.33        8.27      2.33 o 
   1   4   9        5.52        8.60      3.26 o 
   2   4   9      326.25      349.56     12.38 o 
   3   4   9       25.39       23.41      4.64 o 
   4   4   9       44.63       45.19      5.61 o 
   5   4   9        0.65        1.34      4.57 o 
   6   4   9      278.78      249.15     12.60 o 
   7   4   9      150.04      150.45     10.73 o 
   8   4   9       25.69       16.53      6.43 o 
   9   4   9        2.84        6.58      5.51 o 
  -7   5   9       13.03        7.30      7.23 o 
  -6   5   9       59.66       67.15      9.87 o 
  -5   5   9       30.84       35.17      6.97 o 
  -4   5   9        7.14        5.88      5.88 o 
  -3   5   9       44.50       43.51      6.91 o 
  -2   5   9        1.40        4.41      3.19 o 
  -1   5   9       10.26       13.01      3.74 o 
   0   5   9        9.82       10.53      5.00 o 
   1   5   9      107.14      111.32      7.37 o 
   2   5   9       80.66       78.29      6.84 o 
   3   5   9       14.65       16.47      4.10 o 
   4   5   9       15.65       16.11      4.60 o 
   5   5   9       31.20       48.06      6.09 o 
   6   5   9       70.38       64.50      7.97 o 
   7   5   9       51.05       51.29      7.49 o 
   8   5   9       21.46       15.51      6.46 o 
   9   5   9        0.78        3.30      5.75 o 
  -7   6   9        5.23        6.23      6.23 o 
  -6   6   9        1.65        2.59      5.65 o 
  -5   6   9        3.49        2.96      5.94 o 
  -4   6   9       19.50       22.44      6.14 o 
  -3   6   9       65.31       64.06      8.13 o 
  -2   6   9      124.88      122.79      8.65 o 
  -1   6   9       95.50       96.17      8.15 o 
   0   6   9      172.68      174.06     10.61 o 
   1   6   9       97.72       88.88      7.63 o 
   2   6   9      240.43      234.63     10.74 o 
   3   6   9      372.81      391.10     16.55 o 
   4   6   9      160.34      157.59      9.79 o 
   5   6   9       49.78       49.24      7.08 o 
   6   6   9       14.87        8.63      5.08 o 
   7   6   9       11.18       15.83      6.49 o 
   8   6   9       19.71       21.29      6.26 o 
   9   6   9        0.09        2.00      5.23 o 
  -6   7   9        8.82        6.83      6.83 o 
  -5   7   9        0.02        6.37      6.64 o 
  -4   7   9        0.58        0.60      4.98 o 
  -3   7   9       17.50       28.02      5.84 o 
  -2   7   9       17.96       14.51      5.57 o 
  -1   7   9        0.10        7.07      3.90 o 
   0   7   9      193.83      177.40     12.54 o 
   1   7   9      236.13      245.61     11.94 o 
   2   7   9        1.93        1.39      4.78 o 
   3   7   9       16.19       12.65      5.67 o 
   4   7   9      196.09      165.69     11.16 o 
   5   7   9        7.25       11.01      5.67 o 
   6   7   9       11.50        3.34      5.53 o 
   7   7   9       43.12       43.79      6.77 o 
   8   7   9        6.94        2.50      5.92 o 
  -5   8   9        4.27        2.07      6.96 o 
  -4   8   9        5.24        6.75      1.61 o 
  -3   8   9       13.04        2.99      6.00 o 
  -2   8   9        0.93        0.00      5.15 o 
  -1   8   9        0.07        9.06      4.09 o 
   0   8   9      225.08      231.17      9.67 o 
   1   8   9       45.65       45.62      6.95 o 
   2   8   9       13.24       16.80      5.06 o 
   3   8   9       14.14       21.72      5.07 o 
   4   8   9       92.96       85.53      8.44 o 
   5   8   9        0.31        5.04      4.85 o 
   6   8   9        0.14        2.92      4.79 o 
   7   8   9        0.26        4.31      5.14 o 
  -4   9   9        1.69        4.11      7.06 o 
  -3   9   9       42.51       42.20      9.14 o 
  -2   9   9       23.15       29.12      6.60 o 
  -1   9   9       26.90       25.71      7.47 o 
   0   9   9       34.67       28.77      4.34 o 
   1   9   9       15.84       12.64      6.83 o 
   2   9   9        0.49        2.86      5.79 o 
   3   9   9       13.31       23.94      5.74 o 
   4   9   9        7.44        6.95      5.29 o 
   5   9   9        9.62       17.21      5.39 o 
   6   9   9        5.43        2.44      6.07 o 
   7   9   9        0.91        5.68      5.68 o 
  -3  10   9       21.12       26.23      7.96 o 
  -2  10   9        2.31        5.38      6.03 o 
  -1  10   9        1.53        0.66      5.95 o 
   0  10   9        0.18        5.55      3.41 o 
   1  10   9        0.27        4.45      4.45 o 
   2  10   9        0.12        2.48      4.89 o 
   3  10   9        3.82        4.32      5.09 o 
   4  10   9        5.40        3.69      6.10 o 
   5  10   9        0.11        4.37      5.08 o 
  -1  11   9        4.98        4.91      5.15 o 
   0  11   9        0.15        4.25      7.28 o 
   1  11   9        3.80        5.40      6.49 o 
   2  11   9       20.64       16.55      6.92 o 
   3  11   9        2.52       10.45      5.67 o 
   4  11   9       12.30       15.46      6.72 o 
  -1  -8  10        3.68       12.50      4.89 o 
   0  -8  10        3.62        4.00      4.00 o 
  -4  -7  10        4.03        6.05      6.05 o 
  -3  -7  10        0.60        5.85      4.68 o 
  -2  -7  10        5.92        8.26      5.65 o 
  -1  -7  10       12.01       12.53      6.36 o 
   0  -7  10       17.82       26.41      5.59 o 
   1  -7  10        1.13        0.00      4.89 o 
   2  -7  10        2.09        0.00      6.00 o 
   3  -7  10        2.05        2.74      5.36 o 
  -5  -6  10        5.06        8.21      6.07 o 
  -4  -6  10        5.83        4.56      6.03 o 
  -3  -6  10        0.02        3.74      5.48 o 
  -2  -6  10        2.03        1.23      6.05 o 
  -1  -6  10       64.94       74.89      9.05 o 
   0  -6  10       41.34       45.97      5.28 o 
   1  -6  10      122.03      113.29     10.96 o 
   2  -6  10      131.03      121.86     10.70 o 
   3  -6  10        0.53        0.00      5.38 o 
   4  -6  10        4.96       10.55      6.18 o 
   5  -6  10        0.86        6.06      5.88 o 
  -6  -5  10       14.91        2.14      6.35 o 
  -5  -5  10        5.60        2.64      6.82 o 
  -4  -5  10        5.26        1.87      4.73 o 
  -3  -5  10       12.90        9.94      5.70 o 
  -2  -5  10       13.89       12.66      5.38 o 
  -1  -5  10        1.09        0.52      4.35 o 
   0  -5  10      135.59      139.77      9.65 o 
   1  -5  10      102.98      119.82     10.31 o 
   2  -5  10       40.97       37.98      7.21 o 
   3  -5  10       11.39       16.25      5.61 o 
   4  -5  10      146.47      139.36     11.76 o 
   5  -5  10        5.39        0.00      8.10 o 
   6  -5  10       38.07       25.06      6.71 o 
  -6  -4  10        1.32        2.08      6.56 o 
  -5  -4  10       19.87       22.20      6.73 o 
  -4  -4  10        6.07       15.80      5.83 o 
  -3  -4  10       49.84       50.89      7.77 o 
  -2  -4  10        6.67        8.13      4.76 o 
  -1  -4  10       72.92       74.76      7.56 o 
   0  -4  10       15.49       11.74      3.69 o 
   1  -4  10      106.89      104.48      8.73 o 
   2  -4  10      336.59      364.93     15.66 o 
   3  -4  10       12.63       13.62      5.92 o 
   4  -4  10        0.01        0.59      4.93 o 
   5  -4  10       32.01       36.79      6.74 o 
   6  -4  10       19.66       16.96      6.23 o 
   7  -4  10        0.08        4.58      5.59 o 
  -7  -3  10        9.18        4.17      6.86 o 
  -6  -3  10       38.60       42.38      7.29 o 
  -5  -3  10       15.56       22.15      5.12 o 
  -4  -3  10       16.91        6.04      6.52 o 
  -3  -3  10        0.01        0.53      4.69 o 
  -2  -3  10       18.06       19.93      5.08 o 
  -1  -3  10      428.08      429.45     15.99 o 
   0  -3  10      406.94      443.39     10.84 o 
   1  -3  10       23.98       30.27      5.43 o 
   2  -3  10       81.82       90.47      8.34 o 
   3  -3  10      135.58      145.12     10.18 o 
   4  -3  10      376.02      377.49     15.93 o 
   5  -3  10       66.09       58.50      8.61 o 
   6  -3  10        5.30       11.28      5.83 o 
   7  -3  10        0.48        2.52      5.04 o 
  -7  -2  10        0.93        6.03      5.51 o 
  -6  -2  10        7.23        8.61      5.94 o 
  -5  -2  10        6.92       12.38      4.51 o 
  -4  -2  10       19.04       13.20      5.03 o 
  -3  -2  10       11.38       17.55      5.83 o 
  -2  -2  10      180.38      151.59      9.80 o 
  -1  -2  10      240.43      225.37     11.10 o 
   0  -2  10      129.99      125.02      9.51 o 
   1  -2  10        4.92        2.73      3.04 o 
   2  -2  10       50.95       62.19      6.88 o 
   3  -2  10       43.32       31.68      6.10 o 
   4  -2  10      134.57      137.12      9.93 o 
   5  -2  10       29.04       26.33      6.49 o 
   6  -2  10        0.05        0.00      5.20 o 
   7  -2  10       30.02       23.76      6.76 o 
   8  -2  10        0.60        2.57      4.90 o 
  -7  -1  10        1.15        2.56      5.13 o 
  -6  -1  10        0.41        8.21      4.14 o 
  -5  -1  10       13.99       20.17      5.09 o 
  -4  -1  10        8.01       11.89      4.40 o 
  -3  -1  10      140.66      141.22     10.02 o 
  -2  -1  10       46.00       50.12      6.38 o 
  -1  -1  10      312.44      296.66     11.99 o 
   0  -1  10       26.33       22.65      3.23 o 
   1  -1  10      312.18      327.00     11.98 o 
   2  -1  10       18.29       18.13      4.04 o 
   3  -1  10        5.13       12.90      4.02 o 
   4  -1  10      180.15      189.29     10.40 o 
   5  -1  10        1.53       10.27      4.21 o 
   6  -1  10      158.78      147.41     11.50 o 
   7  -1  10        0.09        4.71      4.97 o 
   8  -1  10        6.25        2.54      5.95 o 
  -8   0  10        0.01        1.34      6.22 o 
  -7   0  10        0.68        4.42      5.38 o 
  -6   0  10        0.07        9.72      4.83 o 
  -5   0  10      241.52      242.17     13.45 o 
  -4   0  10       27.20       23.25      5.96 o 
  -3   0  10       39.69       45.42      6.47 o 
  -2   0  10       11.76        9.71      3.99 o 
  -1   0  10       95.99       89.90      7.88 o 
   0   0  10      137.51      121.60      8.45 o 
   1   0  10        0.49        2.04      3.36 o 
   2   0  10        2.76        2.84      3.09 o 
   3   0  10       14.62       12.85      3.94 o 
   4   0  10        2.46        0.39      4.39 o 
   5   0  10       46.31       45.85      6.42 o 
   6   0  10       20.94       21.44      5.98 o 
   7   0  10      137.17      154.16     11.11 o 
   8   0  10       82.70       64.89      8.72 o 
   9   0  10       17.35       22.47      6.80 o 
  -8   1  10       23.69       27.65      7.34 o 
  -7   1  10        4.28        6.94      5.71 o 
  -6   1  10       66.70       82.07      9.08 o 
  -5   1  10      378.02      402.23     16.55 o 
  -4   1  10      210.16      216.15     11.74 o 
  -3   1  10       13.99        4.40      4.97 o 
  -2   1  10      128.16      125.24      8.13 o 
  -1   1  10       17.47       13.57      4.02 o 
   0   1  10        3.06       13.56      6.74 o 
   1   1  10       20.80       20.21      4.79 o 
   2   1  10        1.48        1.76      2.92 o 
   3   1  10        8.64       10.48      4.06 o 
   4   1  10       10.52       10.70      4.42 o 
   5   1  10       27.29       21.97      5.46 o 
   6   1  10       21.15       12.79      5.89 o 
   7   1  10        1.78        3.46      5.26 o 
   8   1  10        0.73        6.30      6.30 o 
   9   1  10       26.43       28.69      7.67 o 
  -8   2  10        0.79        0.00      5.96 o 
  -7   2  10        3.76        2.56      5.77 o 
  -6   2  10       30.02       18.44      6.54 o 
  -5   2  10       12.37       23.59      6.93 o 
  -4   2  10       31.95       47.27      7.04 o 
  -3   2  10      199.68      183.22     10.21 o 
  -2   2  10       29.05       29.67      5.31 o 
  -1   2  10      450.35      393.81     13.39 o 
   0   2  10      106.42       95.85      4.89 o 
   1   2  10        1.53        1.03      3.08 o 
   2   2  10      186.81      195.68      9.47 o 
   3   2  10      180.34      205.31      9.12 o 
   4   2  10       18.94       13.51      4.53 o 
   5   2  10      114.80       98.37      8.25 o 
   6   2  10        0.20        0.00      4.31 o 
   7   2  10       16.47       27.40      5.91 o 
   8   2  10       57.27       68.44      8.61 o 
   9   2  10       24.02       16.75      8.44 o 
  -7   3  10        2.57       12.20      5.47 o 
  -6   3  10       27.10       25.89      8.22 o 
  -5   3  10        7.95       11.07      5.24 o 
  -4   3  10       48.19       42.64      6.17 o 
  -3   3  10        7.27       10.00      4.55 o 
  -2   3  10       30.60       26.84      5.27 o 
  -1   3  10       33.13       24.69      5.31 o 
   0   3  10       26.74       25.54      2.80 o 
   1   3  10        2.55        2.81      3.53 o 
   2   3  10       16.92       10.48      4.24 o 
   3   3  10       28.37       29.94      5.13 o 
   4   3  10      238.53      234.83     11.07 o 
   5   3  10      259.53      262.65     12.41 o 
   6   3  10        0.21        8.25      4.68 o 
   7   3  10        0.87        5.46      5.46 o 
   8   3  10        0.41        5.87      5.87 o 
   9   3  10        6.67        0.69      5.71 o 
  -7   4  10        0.35        0.63      6.66 o 
  -6   4  10        0.23        5.78      5.78 o 
  -5   4  10      182.02      193.57     12.96 o 
  -4   4  10        4.65        5.54      5.54 o 
  -3   4  10        5.36       14.97      3.67 o 
  -2   4  10       15.50       21.67      5.11 o 
  -1   4  10      115.82      111.92      8.08 o 
   0   4  10       10.32        7.75      2.57 o 
   1   4  10        2.70        4.40      3.09 o 
   2   4  10       54.77       60.75      6.05 o 
   3   4  10        3.36        2.40      4.48 o 
   4   4  10       43.91       30.81      6.73 o 
   5   4  10      489.55      500.61     17.10 o 
   6   4  10        7.19        6.84      5.01 o 
   7   4  10        9.77       12.81      5.10 o 
   8   4  10       11.27       12.03      6.48 o 
   9   4  10        2.99        6.08      6.08 o 
  -7   5  10       37.07       51.33      8.22 o 
  -6   5  10       47.61       65.73      9.86 o 
  -5   5  10        8.27        4.06      6.69 o 
  -4   5  10        6.78        6.30      4.98 o 
  -3   5  10       10.68       14.21      5.48 o 
  -2   5  10       32.72       43.92      5.50 o 
  -1   5  10       44.03       49.18      6.05 o 
   0   5  10       46.85       51.93      9.20 o 
   1   5  10      650.90      698.57     18.37 o 
   2   5  10       65.95       64.08      6.52 o 
   3   5  10      988.71      989.06     22.50 o 
   4   5  10       21.32       26.89      6.30 o 
   5   5  10        3.22        0.00      5.71 o 
   6   5  10        7.97       20.67      5.37 o 
   7   5  10       77.68       81.29      9.20 o 
   8   5  10       12.62       15.33      6.99 o 
   9   5  10       19.47       24.18      6.59 o 
  -6   6  10        0.46        6.50      6.50 o 
  -5   6  10      241.62      204.01     14.65 o 
  -4   6  10      136.04      126.87     11.03 o 
  -3   6  10        6.05        9.82      4.95 o 
  -2   6  10       10.63        0.46      5.72 o 
  -1   6  10       70.93       54.47      6.74 o 
   0   6  10       29.37       26.31      4.35 o 
   1   6  10      244.22      253.14     11.99 o 
   2   6  10       11.72        7.92      3.73 o 
   3   6  10        4.33        2.73      4.60 o 
   4   6  10       14.09       17.44      5.66 o 
   5   6  10        6.41        4.65      4.99 o 
   6   6  10        7.47       14.63      5.40 o 
   7   6  10        0.22        3.61      5.17 o 
   8   6  10        6.81        6.89      6.89 o 
  -6   7  10        0.33        0.00      5.85 o 
  -5   7  10        0.80        3.24      6.80 o 
  -4   7  10        5.35        6.34      6.34 o 
  -3   7  10        6.70        9.64      5.85 o 
  -2   7  10        2.41        3.73      5.20 o 
  -1   7  10        6.48        8.06      5.06 o 
   0   7  10       24.93       25.36      8.30 o 
   1   7  10       39.72       31.99      6.81 o 
   2   7  10      310.28      303.21     14.11 o 
   3   7  10      334.05      331.23     14.28 o 
   4   7  10       22.91       27.48      5.80 o 
   5   7  10       24.25       20.82      5.42 o 
   6   7  10        0.07        4.68      5.20 o 
   7   7  10       11.12       14.80      5.23 o 
   8   7  10        0.80        6.43      4.61 o 
  -5   8  10        0.48        5.93      5.93 o 
  -4   8  10        0.00        0.00      5.54 o 
  -3   8  10       10.09       13.00      6.18 o 
  -2   8  10       24.99       26.39      6.64 o 
  -1   8  10       32.48       36.54      6.88 o 
   0   8  10      101.24      103.02     19.20 o 
   1   8  10        1.37        0.00      5.16 o 
   2   8  10        1.01        3.21      5.29 o 
   3   8  10        4.53        1.66      5.22 o 
   4   8  10       40.97       35.69      7.28 o 
   5   8  10        0.00        1.15      4.59 o 
   6   8  10       16.09       19.30      6.13 o 
   7   8  10        0.06        6.27      5.44 o 
  -4   9  10        1.83        0.69      5.69 o 
  -3   9  10        5.36       15.37      6.06 o 
  -2   9  10      106.12      109.06     10.82 o 
  -1   9  10      134.04      144.22     11.84 o 
   0   9  10        1.61        0.30      4.07 o 
   1   9  10        8.13       20.94      5.83 o 
   2   9  10       17.43        8.26      6.66 o 
   3   9  10       16.02       12.97      6.39 o 
   4   9  10       13.58       16.71      5.97 o 
   5   9  10        0.00        3.63      5.60 o 
   6   9  10        3.19        1.89      4.42 o 
  -2  10  10        0.18        5.53      6.36 o 
  -1  10  10        9.87        7.42      6.12 o 
   0  10  10        0.02        6.55      4.24 o 
   1  10  10        0.90        6.23      6.23 o 
   2  10  10        0.02        3.83      4.68 o 
   3  10  10        5.92       13.91      5.94 o 
   4  10  10        7.03        9.46      6.66 o 
   5  10  10        0.31        4.43      5.61 o 
   0  11  10        1.19        6.51      4.94 o 
   1  11  10        0.01        7.57      5.30 o 
   2  11  10        1.06        6.11      6.30 o 
   3  11  10        6.27        7.94      5.38 o 
  -2  -7  11        1.42        5.24      5.37 o 
  -1  -7  11       31.44       41.21      7.49 o 
   0  -7  11       12.96        1.99      8.03 o 
   1  -7  11        0.00        8.43      4.82 o 
   2  -7  11       13.13       14.64      6.05 o 
  -4  -6  11        0.63        2.65      5.99 o 
  -3  -6  11        1.18        5.57      5.57 o 
  -2  -6  11        5.03        0.63      6.34 o 
  -1  -6  11        0.70        0.63      5.40 o 
   0  -6  11        6.51        6.64      4.22 o 
   1  -6  11       64.48       68.92      9.20 o 
   2  -6  11        0.77       10.72      4.03 o 
   3  -6  11        6.86        6.64      5.30 o 
   4  -6  11        9.48       10.82      6.98 o 
  -5  -5  11        0.33        0.70      6.08 o 
  -4  -5  11        4.53        6.49      5.46 o 
  -3  -5  11        9.36        4.94      6.11 o 
  -2  -5  11        1.38        4.73      5.25 o 
  -1  -5  11      193.24      201.94     12.93 o 
   0  -5  11       21.29       16.34      4.24 o 
   1  -5  11        3.01        0.00      5.48 o 
   2  -5  11        9.95        6.99      5.53 o 
   3  -5  11      178.84      168.57     12.44 o 
   4  -5  11        0.14        6.36      4.62 o 
   5  -5  11        5.68        8.57      5.41 o 
  -6  -4  11        1.03        0.71      6.22 o 
  -5  -4  11        0.10        0.67      5.91 o 
  -4  -4  11        3.32        1.27      5.42 o 
  -3  -4  11        1.21        0.00      4.92 o 
  -2  -4  11        0.02        3.29      4.48 o 
  -1  -4  11       84.92       66.20      8.07 o 
   0  -4  11       92.73       86.05      6.90 o 
   1  -4  11      148.99      165.21     11.29 o 
   2  -4  11        4.01        4.28      4.88 o 
   3  -4  11      109.81      106.47     10.29 o 
   4  -4  11       65.34       48.65      8.66 o 
   5  -4  11        0.01        1.27      5.42 o 
   6  -4  11        2.58       11.04      4.97 o 
  -6  -3  11       14.53       13.63      6.76 o 
  -5  -3  11        0.05        3.17      5.12 o 
  -4  -3  11        1.81       14.13      5.21 o 
  -3  -3  11       95.97      113.38      9.72 o 
  -2  -3  11      108.86      123.80      9.60 o 
  -1  -3  11      216.50      222.43     12.67 o 
   0  -3  11      215.06      233.02      8.62 o 
   1  -3  11      183.65      178.07     10.47 o 
   2  -3  11        2.69        0.98      4.03 o 
   3  -3  11      196.14      207.95     12.13 o 
   4  -3  11       10.05        6.03      5.84 o 
   5  -3  11       32.71       28.21      6.87 o 
   6  -3  11        3.42        5.62      5.62 o 
   7  -3  11        1.83        1.93      5.64 o 
  -7  -2  11        1.89        9.75      4.91 o 
  -6  -2  11        5.66        1.33      6.11 o 
  -5  -2  11       14.83        6.07      6.28 o 
  -4  -2  11      110.84      108.35      9.78 o 
  -3  -2  11       18.08       26.54      6.08 o 
  -2  -2  11      284.57      311.44     14.19 o 
  -1  -2  11       25.23       21.96      6.07 o 
   0  -2  11       93.05       95.96      5.36 o 
   1  -2  11        0.76        1.28      3.91 o 
   2  -2  11       41.49       42.48      6.44 o 
   3  -2  11       61.22       56.05      6.56 o 
   4  -2  11      269.85      297.53     14.22 o 
   5  -2  11      180.45      168.14     10.83 o 
   6  -2  11       36.01       42.99      8.52 o 
   7  -2  11       85.46       85.61      9.02 o 
  -7  -1  11        4.62        5.41      7.13 o 
  -6  -1  11        0.28        3.16      5.61 o 
  -5  -1  11        5.27        8.69      5.02 o 
  -4  -1  11       54.65       45.85      7.88 o 
  -3  -1  11       88.06       83.64      8.41 o 
  -2  -1  11       34.40       26.70      5.90 o 
  -1  -1  11       21.06       23.06      5.25 o 
   0  -1  11       70.24       72.54      4.94 o 
   1  -1  11        3.78        4.10      4.10 o 
   2  -1  11        6.79        4.23      3.38 o 
   3  -1  11        1.17        0.46      4.54 o 
   4  -1  11      196.54      204.29     11.38 o 
   5  -1  11       27.95       32.80      5.37 o 
   6  -1  11       61.97       63.99      8.40 o 
   7  -1  11        1.06        6.15      6.15 o 
   8  -1  11        0.00        7.22      5.29 o 
  -7   0  11       14.12       17.25      7.99 o 
  -6   0  11        5.13        8.58      5.05 o 
  -5   0  11       34.59       27.41      7.55 o 
  -4   0  11        0.00        0.99      4.56 o 
  -3   0  11       41.75       35.87      6.94 o 
  -2   0  11        0.31        0.00      3.10 o 
  -1   0  11        3.92        6.76      4.12 o 
   0   0  11      188.42      208.46      7.07 o 
   1   0  11        7.85       10.41      3.46 o 
   2   0  11      100.12      122.13      8.31 o 
   3   0  11       88.67       61.86      7.72 o 
   4   0  11      100.11      106.57      7.98 o 
   5   0  11        3.43        7.15      5.22 o 
   6   0  11        0.01        5.61      4.87 o 
   7   0  11       15.86       22.01      7.20 o 
   8   0  11        0.71        7.16      5.03 o 
  -7   1  11       18.11       24.36      6.08 o 
  -6   1  11        9.91        3.07      6.27 o 
  -5   1  11       10.47       10.47      6.06 o 
  -4   1  11        5.05        5.91      5.91 o 
  -3   1  11        0.19        4.03      3.70 o 
  -2   1  11       22.69       20.62      4.31 o 
  -1   1  11       85.99       75.51      6.35 o 
   0   1  11      133.22      147.65      6.31 o 
   1   1  11        0.01        1.09      3.48 o 
   2   1  11        6.98        9.89      2.56 o 
   3   1  11       17.72       11.31      4.52 o 
   4   1  11        0.48        0.94      3.61 o 
   5   1  11        1.66        8.02      4.18 o 
   6   1  11       31.85       29.82      7.14 o 
   7   1  11      231.81      204.24     13.46 o 
   8   1  11       67.54       74.52      9.08 o 
  -7   2  11        7.25       13.20      6.35 o 
  -6   2  11        7.55        7.34      5.98 o 
  -5   2  11       77.58       93.64      9.14 o 
  -4   2  11        0.02        0.98      5.44 o 
  -3   2  11       12.79       17.53      5.00 o 
  -2   2  11       20.64       23.10      4.76 o 
  -1   2  11      241.33      242.69     11.52 o 
   0   2  11        1.52        0.21      2.19 o 
   1   2  11        0.23        3.50      3.50 o 
   2   2  11        3.84        5.52      3.92 o 
   3   2  11        1.68        2.94      3.81 o 
   4   2  11        0.28        2.69      3.63 o 
   5   2  11       60.00       56.57      8.07 o 
   6   2  11       53.55       65.84      8.43 o 
   7   2  11       15.34       27.19      6.87 o 
   8   2  11       28.50       27.18      7.77 o 
  -7   3  11        6.48        4.66      6.65 o 
  -6   3  11       29.20       22.86      7.87 o 
  -5   3  11       76.93       82.88      8.77 o 
  -4   3  11        1.49       11.20      4.06 o 
  -3   3  11        0.01        4.69      4.69 o 
  -2   3  11       36.87       43.98      6.52 o 
  -1   3  11       11.98        6.36      4.43 o 
   0   3  11        3.06        2.08      4.98 o 
   1   3  11       69.87       83.30      7.19 o 
   2   3  11      125.51      122.39      8.50 o 
   3   3  11        0.54        1.28      3.70 o 
   4   3  11        2.08        0.95      5.08 o 
   5   3  11       67.11       62.08      7.89 o 
   6   3  11       87.76       73.42      9.06 o 
   7   3  11      166.53      167.94     12.61 o 
   8   3  11        0.75        7.20      5.51 o 
  -7   4  11        1.61        7.07      7.07 o 
  -6   4  11       13.48        9.47      5.69 o 
  -5   4  11        6.46        6.40      5.68 o 
  -4   4  11        0.27        3.14      4.85 o 
  -3   4  11        4.56        2.87      4.57 o 
  -2   4  11       22.80       24.83      4.67 o 
  -1   4  11        3.26        0.84      3.87 o 
   0   4  11      148.82      132.61      6.19 o 
   1   4  11        1.23        0.00      4.71 o 
   2   4  11       13.78       15.09      5.17 o 
   3   4  11        7.94        3.10      5.12 o 
   4   4  11      229.65      225.83     11.92 o 
   5   4  11       58.38       52.67      7.40 o 
   6   4  11       11.61       15.13      6.38 o 
   7   4  11       24.35       23.24      5.49 o 
   8   4  11        1.05        3.30      5.52 o 
  -6   5  11        0.06        1.33      6.64 o 
  -5   5  11       17.90       22.42      5.39 o 
  -4   5  11        3.55        0.59      5.52 o 
  -3   5  11        1.84        3.08      4.86 o 
  -2   5  11        3.83        0.98      4.31 o 
  -1   5  11       20.75       15.59      5.35 o 
   0   5  11       67.81       59.88      4.90 o 
   1   5  11       38.53       38.24      5.87 o 
   2   5  11       98.50      105.01      8.38 o 
   3   5  11      990.09      970.36     23.22 o 
   4   5  11        0.54        1.96      4.72 o 
   5   5  11       12.88        5.80      5.47 o 
   6   5  11       10.32        5.70      5.70 o 
   7   5  11        0.02        1.26      4.94 o 
   8   5  11        1.04        5.84      5.84 o 
  -6   6  11        7.19        5.40      6.45 o 
  -5   6  11        1.13        1.94      5.74 o 
  -4   6  11       75.46       71.17      8.47 o 
  -3   6  11       36.59       36.86      7.40 o 
  -2   6  11        3.19        1.53      5.56 o 
  -1   6  11       68.01       64.69      7.33 o 
   0   6  11       56.27       46.67     10.84 o 
   1   6  11        2.53        0.94      4.85 o 
   2   6  11       68.60       75.69      7.85 o 
   3   6  11      304.17      273.26     14.08 o 
   4   6  11       79.84       76.80      8.29 o 
   5   6  11        9.18        4.38      6.39 o 
   6   6  11       13.62       21.72      5.58 o 
   7   6  11        1.84        5.63      5.19 o 
   8   6  11        1.01        8.55      4.34 o 
  -5   7  11        0.14        9.38      5.26 o 
  -4   7  11       20.50       13.32      6.86 o 
  -3   7  11       96.12       85.71     10.33 o 
  -2   7  11        0.15        5.07      4.87 o 
  -1   7  11      141.12      136.19     10.45 o 
   0   7  11      183.49      172.70      8.33 o 
   1   7  11       17.14       24.34      6.31 o 
   2   7  11       46.69       48.61      7.32 o 
   3   7  11       17.98        1.07      7.13 o 
   4   7  11       26.61       37.68      6.34 o 
   5   7  11        2.14        5.34      5.34 o 
   6   7  11        1.29        5.41      5.60 o 
   7   7  11        0.04        7.56      5.17 o 
  -4   8  11        6.32        0.64      6.60 o 
  -3   8  11        9.38       11.58      6.12 o 
  -2   8  11        3.76       11.67      5.47 o 
  -1   8  11        1.22       12.40      4.72 o 
   0   8  11        0.45        0.54      3.88 o 
   1   8  11       16.29        7.96      6.60 o 
   2   8  11        4.69       12.41      4.49 o 
   3   8  11        3.58       12.54      3.83 o 
   4   8  11        0.09        5.65      5.65 o 
   5   8  11        0.00        0.57      4.81 o 
   6   8  11        0.44        1.84      5.15 o 
   7   8  11        0.05        3.20      4.95 o 
  -3   9  11        8.93       13.65      5.64 o 
  -2   9  11        0.07        2.63      6.12 o 
  -1   9  11        1.64       11.64      5.69 o 
   0   9  11        1.14        1.95      3.97 o 
   1   9  11        0.33        6.15      6.15 o 
   2   9  11       10.11       12.27      5.31 o 
   3   9  11        6.20       13.48      5.58 o 
   4   9  11        7.49        6.18      5.36 o 
   5   9  11        1.85        2.49      5.60 o 
   6   9  11        1.03        6.03      6.03 o 
  -2  10  11       16.74       11.19      6.77 o 
  -1  10  11        0.34        0.71      6.50 o 
   0  10  11        9.61       20.32      5.00 o 
   1  10  11        0.49        4.67      6.52 o 
   2  10  11       18.08       14.49      7.46 o 
   3  10  11       21.37       15.58      7.81 o 
   4  10  11        3.57        9.64      6.02 o 
   5  10  11        0.15        2.58      5.74 o 
  -3  -6  12        4.29       10.59      6.23 o 
  -2  -6  12       10.31        7.13      5.44 o 
  -1  -6  12        6.43        1.88      6.49 o 
   0  -6  12      159.92      173.36      8.81 o 
   1  -6  12        0.83        1.88      4.78 o 
   2  -6  12        8.79        7.15      5.69 o 
   3  -6  12        9.27       14.23      7.11 o 
  -4  -5  12       26.06       37.04      6.45 o 
  -3  -5  12        0.77        3.85      5.94 o 
  -2  -5  12       14.41        6.84      5.89 o 
  -1  -5  12       30.79       34.98      7.94 o 
   0  -5  12        5.18        4.16      5.05 o 
   1  -5  12      344.62      347.42     16.42 o 
   2  -5  12       17.69        3.63      6.52 o 
   3  -5  12       14.79       11.58      6.30 o 
   4  -5  12        7.24        2.68      6.23 o 
  -5  -4  12        1.82        2.07      6.88 o 
  -4  -4  12        0.72        0.00      5.35 o 
  -3  -4  12        0.00        5.76      5.76 o 
  -2  -4  12       32.23       24.15      5.92 o 
  -1  -4  12        0.35        1.69      5.68 o 
   0  -4  12      127.57      130.85      7.28 o 
   1  -4  12       22.83       31.60      6.74 o 
   2  -4  12       30.31       24.52      7.53 o 
   3  -4  12       16.71       19.24      6.48 o 
   4  -4  12       77.92       70.15      8.77 o 
   5  -4  12       15.37       14.26      6.86 o 
  -6  -3  12        1.03        0.70      5.98 o 
  -5  -3  12       37.70       49.79      8.81 o 
  -4  -3  12        3.71        5.55      5.55 o 
  -3  -3  12       13.65        5.34      7.00 o 
  -2  -3  12        9.68        0.00      5.42 o 
  -1  -3  12       38.28       31.38      6.73 o 
   0  -3  12        2.45        2.33      4.66 o 
   1  -3  12        5.96        0.51      5.01 o 
   2  -3  12        3.84        4.27      4.60 o 
   3  -3  12       57.34       49.33      7.85 o 
   4  -3  12        7.46       14.14      4.36 o 
   5  -3  12        9.02        7.42      5.89 o 
   6  -3  12       49.13       56.33      8.46 o 
  -6  -2  12        2.71        4.84      6.14 o 
  -5  -2  12        1.51        9.12      5.36 o 
  -4  -2  12       25.59        9.04      6.34 o 
  -3  -2  12       12.34       15.12      5.24 o 
  -2  -2  12      404.30      386.81     16.82 o 
  -1  -2  12       35.50       27.40      6.51 o 
   0  -2  12       14.98       11.63      3.75 o 
   1  -2  12       84.45       87.69      7.94 o 
   2  -2  12       19.98       24.42      5.23 o 
   3  -2  12      136.39      118.67     10.01 o 
   4  -2  12       17.35       23.40      6.27 o 
   5  -2  12        7.69        5.35      6.40 o 
   6  -2  12        4.51        1.91      6.25 o 
   7  -2  12        0.47        1.34      5.47 o 
  -6  -1  12       18.75       18.81      6.95 o 
  -5  -1  12        4.34       10.66      4.83 o 
  -4  -1  12        0.12        2.89      5.52 o 
  -3  -1  12       17.14       20.11      6.50 o 
  -2  -1  12       37.53       34.79      6.38 o 
  -1  -1  12      121.56      118.60      9.07 o 
   0  -1  12      109.34      107.08      9.11 o 
   1  -1  12        2.60        4.08      4.22 o 
   2  -1  12        0.13        2.82      3.81 o 
   3  -1  12       94.34      100.95      8.43 o 
   4  -1  12        0.33        0.00      4.86 o 
   5  -1  12      191.60      182.60     13.00 o 
   6  -1  12       34.19       27.55      7.71 o 
   7  -1  12       15.84        1.96      7.68 o 
  -7   0  12        0.01        3.49      5.62 o 
  -6   0  12        1.87        3.91      5.82 o 
  -5   0  12        0.26        4.27      5.34 o 
  -4   0  12        4.51        3.35      6.29 o 
  -3   0  12       39.27       46.18      7.32 o 
  -2   0  12        9.58       10.51      4.76 o 
  -1   0  12      110.12      115.23      9.11 o 
   0   0  12        0.00        4.93      4.93 o 
   1   0  12       17.94       20.89      5.47 o 
   2   0  12        4.42        8.14      4.17 o 
   3   0  12      102.36      113.17      9.29 o 
   4   0  12        6.17        7.18      4.77 o 
   5   0  12        1.01        1.69      4.78 o 
   6   0  12       33.45       32.98      7.66 o 
   7   0  12        1.96        5.77      6.75 o 
   8   0  12        0.59        0.67      5.54 o 
  -7   1  12        6.72        4.77      5.82 o 
  -6   1  12        0.09        3.89      6.75 o 
  -5   1  12       38.91       43.66      7.62 o 
  -4   1  12      274.96      263.73     14.44 o 
  -3   1  12       14.08       17.55      5.50 o 
  -2   1  12        6.48       12.56      4.21 o 
  -1   1  12        1.81        2.23      3.39 o 
   0   1  12      117.48      112.67      6.20 o 
   1   1  12        4.99        5.10      3.85 o 
   2   1  12      146.89      144.25      9.68 o 
   3   1  12        6.83       11.64      5.25 o 
   4   1  12        0.33        3.52      3.72 o 
   5   1  12        0.08        0.00      4.96 o 
   6   1  12       71.45       65.69      9.12 o 
   7   1  12       27.35       26.23      7.48 o 
   8   1  12       49.92       47.38      8.74 o 
  -7   2  12        2.53        0.67      6.61 o 
  -6   2  12        2.73        2.57      6.18 o 
  -5   2  12        7.03       10.14      6.18 o 
  -4   2  12      107.73      142.33     11.26 o 
  -3   2  12        0.22        0.52      4.75 o 
  -2   2  12       57.18       53.60      7.54 o 
  -1   2  12        1.47        6.13      3.58 o 
   0   2  12        2.59        0.31      2.62 o 
   1   2  12       15.03       21.11      4.53 o 
   2   2  12       16.72       19.93      4.64 o 
   3   2  12        8.40        3.72      4.74 o 
   4   2  12      391.56      369.53     15.60 o 
   5   2  12       40.25       43.14      7.38 o 
   6   2  12       32.49       32.37      6.35 o 
   7   2  12        7.80       17.22      5.29 o 
   8   2  12        3.81        0.00      6.84 o 
  -6   3  12        3.33        5.15      6.49 o 
  -5   3  12       11.36        7.51      7.51 o 
  -4   3  12      118.42      116.52     11.07 o 
  -3   3  12        1.74        3.55      5.00 o 
  -2   3  12       83.10       71.85      8.25 o 
  -1   3  12       69.96       70.92      8.09 o 
   0   3  12        2.31        4.49      3.28 o 
   1   3  12      149.97      169.64     10.55 o 
   2   3  12       43.55       34.42      7.01 o 
   3   3  12       60.70       61.33      8.08 o 
   4   3  12      749.22      749.68     21.78 o 
   5   3  12       45.23       55.26      6.64 o 
   6   3  12        2.19        1.78      4.92 o 
   7   3  12        0.77        5.10      6.59 o 
   8   3  12        1.18        6.80      5.44 o 
  -6   4  12       15.59       13.77      7.07 o 
  -5   4  12       20.24       36.24      6.34 o 
  -4   4  12        1.77        9.64      5.18 o 
  -3   4  12       21.39       19.26      5.98 o 
  -2   4  12       50.92       63.77      7.74 o 
  -1   4  12        0.05        1.84      4.31 o 
   0   4  12       18.64       18.41      6.65 o 
   1   4  12       20.79       20.12      4.85 o 
   2   4  12      121.51      137.39      9.60 o 
   3   4  12       44.10       44.21      7.26 o 
   4   4  12      118.45      101.03      9.94 o 
   5   4  12        0.03        1.10      4.71 o 
   6   4  12       49.28       51.11      8.26 o 
   7   4  12       11.15       15.98      5.93 o 
   8   4  12       20.01       24.48      6.67 o 
  -6   5  12       32.19       20.03      8.54 o 
  -5   5  12       92.88       92.51     10.31 o 
  -4   5  12        5.70        4.71      5.30 o 
  -3   5  12        0.49        1.65      4.74 o 
  -2   5  12       39.59       35.45      6.46 o 
  -1   5  12        3.98        1.45      5.94 o 
   0   5  12       84.05       90.00     12.05 o 
   1   5  12       57.31       51.80      7.25 o 
   2   5  12       58.98       54.10      7.97 o 
   3   5  12        0.00        5.48      4.88 o 
   4   5  12       18.47       18.39      6.30 o 
   5   5  12        0.64        0.54      5.12 o 
   6   5  12        1.89        7.81      4.74 o 
   7   5  12       16.90       16.70      6.40 o 
   8   5  12        0.23        6.75      6.56 o 
  -5   6  12        6.77        7.25      5.55 o 
  -4   6  12       14.86       17.61      5.10 o 
  -3   6  12        8.61       11.07      5.74 o 
  -2   6  12       98.69       97.94      9.01 o 
  -1   6  12       41.57       47.79      7.37 o 
   0   6  12       15.29       19.36      4.27 o 
   1   6  12      150.15      139.27     10.69 o 
   2   6  12      119.46      117.53      9.79 o 
   3   6  12      181.84      181.52     11.76 o 
   4   6  12       28.14       25.21      6.42 o 
   5   6  12       33.07       19.68      6.63 o 
   6   6  12        4.07        2.47      6.12 o 
   7   6  12        7.13       10.99      5.69 o 
  -5   7  12       17.26       10.23      7.39 o 
  -4   7  12        0.89        6.99      6.99 o 
  -3   7  12        0.80        1.84      5.65 o 
  -2   7  12       33.40       35.62      6.65 o 
  -1   7  12       56.25       38.18      8.17 o 
   0   7  12        1.16        7.56      9.17 o 
   1   7  12       38.61       48.65      8.22 o 
   2   7  12       21.48       18.17      5.99 o 
   3   7  12       95.29       96.11      9.99 o 
   4   7  12       13.21       16.70      6.72 o 
   5   7  12        0.08        0.58      4.66 o 
   6   7  12        0.13        2.51      5.16 o 
   7   7  12       18.96       21.38      6.65 o 
  -4   8  12       18.44       30.86      7.62 o 
  -3   8  12       22.75       29.17      6.73 o 
  -2   8  12       16.19       21.74      6.41 o 
  -1   8  12        4.94        6.84      5.23 o 
   0   8  12       11.43       11.37      8.51 o 
   1   8  12        5.86        1.84      5.03 o 
   2   8  12        1.68        2.94      5.88 o 
   3   8  12       22.91       26.80      7.22 o 
   4   8  12       79.05       88.36     10.23 o 
   5   8  12        2.58        9.89      4.94 o 
   6   8  12        1.55        5.66      5.66 o 
  -3   9  12        2.23        2.75      5.19 o 
  -2   9  12       25.38       29.28      7.69 o 
  -1   9  12        5.73        8.00      6.35 o 
   0   9  12        4.26        2.68      4.26 o 
   1   9  12       18.88       17.50      7.37 o 
   2   9  12       14.28        4.47      6.44 o 
   3   9  12        5.42        2.56      6.09 o 
   4   9  12        2.71        9.51      5.72 o 
   5   9  12        0.02        3.17      5.14 o 
  -1  10  12       13.20       23.25      5.86 o 
   0  10  12        0.03        2.91      4.69 o 
   1  10  12       47.18       59.93      8.82 o 
   2  10  12        6.66       11.48      5.90 o 
   3  10  12        1.59        5.96      6.21 o 
   4  10  12        0.00        2.60      5.49 o 
  -3  -5  13       15.56        8.67      6.81 o 
  -2  -5  13        0.90        1.28      5.56 o 
  -1  -5  13        0.37        1.28      5.69 o 
   0  -5  13       55.38       52.52      6.27 o 
   1  -5  13        2.81        0.61      6.05 o 
   2  -5  13        9.31       15.84      6.47 o 
   3  -5  13       21.72       30.59      6.88 o 
  -4  -4  13        0.97        2.03      4.86 o 
  -3  -4  13       21.20       15.69      7.33 o 
  -2  -4  13        4.65       10.01      5.49 o 
  -1  -4  13        0.99        9.70      4.38 o 
   0  -4  13       12.49       11.41      4.55 o 
   1  -4  13        7.27        5.94      5.37 o 
   2  -4  13       39.90       21.71      7.93 o 
   3  -4  13      103.72       96.40     11.35 o 
   4  -4  13        2.13        3.92      5.99 o 
   5  -4  13        6.94        8.05      6.37 o 
  -5  -3  13        1.20        4.88      5.72 o 
  -4  -3  13        0.09        4.65      5.71 o 
  -3  -3  13        0.41        0.66      4.94 o 
  -2  -3  13       13.05       11.98      6.62 o 
  -1  -3  13       70.51       72.65      9.35 o 
   0  -3  13      302.72      308.45     14.59 o 
   1  -3  13       45.63       42.52      6.95 o 
   2  -3  13       32.59       39.97      7.46 o 
   3  -3  13        8.17        9.64      6.03 o 
   4  -3  13       29.33       30.10      6.87 o 
   5  -3  13       21.64        6.51      6.89 o 
  -5  -2  13        2.62        1.39      4.88 o 
  -4  -2  13        7.45       10.37      7.22 o 
  -3  -2  13        6.42        9.72      5.89 o 
  -2  -2  13        7.38       10.31      6.59 o 
  -1  -2  13      148.75      148.11     11.79 o 
   0  -2  13        2.28        0.58      4.27 o 
   1  -2  13        2.85        1.62      5.88 o 
   2  -2  13        4.55        3.25      4.43 o 
   3  -2  13       24.70       26.22      6.64 o 
   4  -2  13       25.41       23.98      5.96 o 
   5  -2  13       15.04       15.14      6.51 o 
   6  -2  13        5.27        6.23      6.23 o 
  -6  -1  13        8.74       17.70      6.96 o 
  -5  -1  13        5.35        3.33      5.13 o 
  -4  -1  13       13.50        6.28      6.48 o 
  -3  -1  13        1.78        1.76      6.00 o 
  -2  -1  13        0.90        3.28      5.56 o 
  -1  -1  13       27.94       30.37      6.63 o 
   0  -1  13       86.10       86.84      9.39 o 
   1  -1  13      171.12      164.92     11.73 o 
   2  -1  13        2.33        0.52      4.55 o 
   3  -1  13        0.03        4.93      4.93 o 
   4  -1  13        5.12        2.86      5.60 o 
   5  -1  13       38.85       37.27      7.39 o 
   6  -1  13        0.80        1.29      5.34 o 
   7  -1  13       84.00       83.21      9.52 o 
  -6   0  13        6.35        6.62      2.02 o 
  -5   0  13        1.92        2.59      6.33 o 
  -4   0  13        5.72        5.46      6.74 o 
  -3   0  13       26.53       27.77      6.68 o 
  -2   0  13        0.89        1.08      4.96 o 
  -1   0  13        3.03        0.53      6.19 o 
   0   0  13       66.18       62.72      9.57 o 
   1   0  13       12.69        2.43      5.33 o 
   2   0  13       37.12       30.14      6.27 o 
   3   0  13       11.72       13.72      4.17 o 
   4   0  13        1.71        7.82      4.79 o 
   5   0  13       30.27       29.28      7.05 o 
   6   0  13       20.02       15.26      6.99 o 
   7   0  13       54.21       30.17      9.80 o 
  -6   1  13        0.00        2.05      5.69 o 
  -5   1  13       52.88       43.05      8.53 o 
  -4   1  13        6.31        4.16      5.29 o 
  -3   1  13       10.29       14.43      5.30 o 
  -2   1  13        5.25        7.74      4.47 o 
  -1   1  13        0.43        0.47      4.12 o 
   0   1  13       79.91       89.65      6.10 o 
   1   1  13       13.29       18.49      5.15 o 
   2   1  13       98.13      105.79      9.08 o 
   3   1  13        0.65        6.72      4.00 o 
   4   1  13       95.37       89.86      9.81 o 
   5   1  13        4.19        8.23      5.85 o 
   6   1  13       32.26       23.94      6.99 o 
   7   1  13        0.19        0.00      5.42 o 
  -6   2  13        1.64        2.71      5.43 o 
  -5   2  13       11.44        2.55      6.74 o 
  -4   2  13       58.03       51.59      8.18 o 
  -3   2  13       15.76       23.15      6.01 o 
  -2   2  13        1.40        1.54      4.46 o 
  -1   2  13       46.67       57.59      7.68 o 
   0   2  13      100.19      112.45      8.06 o 
   1   2  13       13.76       16.50      5.17 o 
   2   2  13       75.11       87.52      8.53 o 
   3   2  13        3.56       10.78      4.77 o 
   4   2  13        2.50        5.62      5.62 o 
   5   2  13        1.12        6.10      6.10 o 
   6   2  13       73.19       62.07      9.30 o 
   7   2  13        8.07       13.38      5.30 o 
   8   2  13       14.30       21.67      6.43 o 
  -6   3  13        0.01        6.08      6.45 o 
  -5   3  13        3.74        5.10      5.88 o 
  -4   3  13       92.78       81.05      9.88 o 
  -3   3  13       26.50       40.52      6.23 o 
  -2   3  13       36.22       23.87      7.29 o 
  -1   3  13      132.73      144.13      9.73 o 
   0   3  13      100.38       89.30      9.10 o 
   1   3  13        0.39        1.94      4.59 o 
   2   3  13        0.52        4.96      4.48 o 
   3   3  13      148.90      142.93     10.59 o 
   4   3  13       16.68        7.61      6.72 o 
   5   3  13        2.10        3.49      5.35 o 
   6   3  13       97.43       92.70      9.45 o 
   7   3  13        0.08        3.32      6.18 o 
   8   3  13        1.29        4.18      6.21 o 
  -6   4  13        1.72        2.01      6.07 o 
  -5   4  13        8.13        8.40      6.37 o 
  -4   4  13       14.39       18.80      5.62 o 
  -3   4  13        4.31        0.59      5.87 o 
  -2   4  13       39.31       36.25      7.67 o 
  -1   4  13       44.52       39.57      7.00 o 
   0   4  13      268.29      278.81      9.79 o 
   1   4  13       56.37       56.47      7.54 o 
   2   4  13        0.28        0.48      5.43 o 
   3   4  13       77.28       86.97      9.82 o 
   4   4  13        8.59       11.61      5.46 o 
   5   4  13        8.16       11.78      5.45 o 
   6   4  13       10.20        1.28      6.27 o 
   7   4  13        1.74        2.69      5.33 o 
   8   4  13       11.50       14.67      6.77 o 
  -5   5  13        0.03        3.94      6.26 o 
  -4   5  13        4.21        8.14      5.56 o 
  -3   5  13        0.07        1.77      5.52 o 
  -2   5  13       35.08       42.25      7.66 o 
  -1   5  13        2.05        2.65      5.71 o 
   0   5  13       91.27       95.92      6.42 o 
   1   5  13        1.49        2.09      4.97 o 
   2   5  13      231.03      224.00     12.46 o 
   3   5  13        0.55       11.32      4.46 o 
   4   5  13      117.88      123.59     10.14 o 
   5   5  13        0.31        0.60      4.64 o 
   6   5  13        3.07        3.17      5.09 o 
   7   5  13        7.93        4.69      5.72 o 
  -5   6  13        0.63        1.35      4.59 o 
  -4   6  13       87.96       76.46     10.71 o 
  -3   6  13        1.12        1.24      5.81 o 
  -2   6  13       14.49       14.67      6.75 o 
  -1   6  13        1.78        2.79      5.19 o 
   0   6  13       15.77       14.92      3.75 o 
   1   6  13       41.07       34.63      8.45 o 
   2   6  13      113.99      109.68      9.64 o 
   3   6  13       41.64       35.42      7.51 o 
   4   6  13        0.01        5.26      5.26 o 
   5   6  13       12.65       24.31      5.92 o 
   6   6  13       14.44       18.51      5.60 o 
   7   6  13        0.04        2.66      5.82 o 
  -4   7  13        0.18        0.68      5.94 o 
  -3   7  13       10.72       11.68      5.49 o 
  -2   7  13       11.92       14.35      7.50 o 
  -1   7  13       10.80        6.06      5.86 o 
   0   7  13       16.30       14.48      4.80 o 
   1   7  13        0.09        4.13      5.01 o 
   2   7  13        0.21        1.75      5.43 o 
   3   7  13       45.39       51.37      8.14 o 
   4   7  13      127.39      100.92     10.76 o 
   5   7  13        1.60        2.48      6.26 o 
   6   7  13        1.53        6.44      5.39 o 
  -3   8  13       32.91       31.29      7.76 o 
  -2   8  13        0.44        3.31      6.30 o 
  -1   8  13        4.04       12.30      4.83 o 
   0   8  13       32.99       32.59      5.06 o 
   1   8  13        0.38        0.00      5.11 o 
   2   8  13       13.02       18.67      5.50 o 
   3   8  13        7.05       12.40      6.69 o 
   4   8  13       26.87       33.28      6.85 o 
   5   8  13       13.45        5.10      6.51 o 
   6   8  13        0.31        4.53      5.06 o 
  -2   9  13        0.01        2.08      6.06 o 
  -1   9  13        1.41        6.87      6.23 o 
   0   9  13        0.27        0.19      7.16 o 
   1   9  13        0.01        4.02      6.14 o 
   2   9  13        8.41        7.24      6.21 o 
   3   9  13       11.36        1.96      6.86 o 
   4   9  13       17.35       26.61      6.33 o 
   5   9  13        0.13        2.56      6.65 o 
   1  10  13        2.92        4.24      5.96 o 
   2  10  13       18.76       17.14      7.17 o 
   0  -5  14      128.05      114.17     11.23 o 
   1  -5  14        6.87        5.15      5.95 o 
  -3  -4  14        0.25        4.04      6.19 o 
  -2  -4  14        0.89        4.63      4.63 o 
  -1  -4  14        0.25        1.91      5.73 o 
   0  -4  14        7.83        4.56      5.01 o 
   1  -4  14        0.80        6.24      6.24 o 
   2  -4  14       27.17       32.79      6.99 o 
   3  -4  14        3.57        3.98      5.57 o 
  -4  -3  14        1.79        1.40      5.01 o 
  -3  -3  14        5.93       12.00      4.94 o 
  -2  -3  14        8.57       10.28      5.33 o 
  -1  -3  14       35.93       35.81      6.38 o 
   0  -3  14       41.56       45.27      5.48 o 
   1  -3  14       42.24       47.92      8.20 o 
   2  -3  14      146.15      149.77     11.35 o 
   3  -3  14       32.36       29.25      8.16 o 
   4  -3  14       56.29       43.96      7.93 o 
   5  -3  14        0.10        4.71      5.68 o 
  -4  -2  14        4.80        1.38      6.69 o 
  -3  -2  14        9.52        1.32      6.15 o 
  -2  -2  14       32.79       21.76      6.60 o 
  -1  -2  14       13.21       22.04      5.70 o 
   0  -2  14       42.05       30.24      6.00 o 
   1  -2  14       30.90       28.72      7.76 o 
   2  -2  14       34.20       36.17      7.02 o 
   3  -2  14        0.07        4.68      4.68 o 
   4  -2  14        1.16        1.93      6.31 o 
   5  -2  14      144.36      162.40     12.45 o 
  -5  -1  14        0.30        2.80      5.09 o 
  -4  -1  14        2.20        8.74      6.21 o 
  -3  -1  14        6.19        1.28      5.91 o 
  -2  -1  14      169.15      171.02     13.46 o 
  -1  -1  14        2.05        6.31      5.58 o 
   0  -1  14       49.59       48.45      5.20 o 
   1  -1  14       15.35       13.82      5.93 o 
   2  -1  14        1.48        7.93      4.46 o 
   3  -1  14        0.14        5.17      5.17 o 
   4  -1  14       19.88       18.59      6.27 o 
   5  -1  14       67.88       63.46      9.02 o 
   6  -1  14        0.14        4.01      5.21 o 
  -5   0  14        2.85        4.20      6.56 o 
  -4   0  14       17.65       13.15      7.65 o 
  -3   0  14        8.73        6.22      5.41 o 
  -2   0  14       79.65       90.17      9.37 o 
  -1   0  14       91.33      107.89      9.77 o 
   0   0  14       52.67       64.58      6.65 o 
   1   0  14       24.83       25.78      5.74 o 
   2   0  14       17.32       17.11      5.40 o 
   3   0  14       19.50       12.63      6.11 o 
   4   0  14       28.11       23.57      6.72 o 
   5   0  14        5.71        5.72      5.92 o 
   6   0  14        0.36        2.65      5.57 o 
  -5   1  14        9.51       12.99      5.62 o 
  -4   1  14        0.90        3.20      6.08 o 
  -3   1  14        0.58        6.68      5.33 o 
  -2   1  14        0.20       11.47      4.51 o 
  -1   1  14        2.75        1.08      4.56 o 
   0   1  14        4.05        4.35      3.95 o 
   1   1  14        4.86        3.12      5.45 o 
   2   1  14        0.77        5.93      4.78 o 
   3   1  14      181.88      180.01     12.15 o 
   4   1  14        0.11        5.92      4.55 o 
   5   1  14        5.45        6.29      5.27 o 
   6   1  14       39.18       47.88      8.47 o 
   7   1  14        9.07        7.76      7.76 o 
  -5   2  14        2.18        0.65      6.20 o 
  -4   2  14      133.80      148.22     13.45 o 
  -3   2  14        0.40        6.04      5.23 o 
  -2   2  14       17.97       30.08      6.05 o 
  -1   2  14       12.87        6.50      6.64 o 
   0   2  14        0.12        0.21      3.13 o 
   1   2  14      206.68      225.08     11.94 o 
   2   2  14       26.56       32.82      6.04 o 
   3   2  14      202.89      231.09     13.11 o 
   4   2  14        3.32       11.77      5.07 o 
   5   2  14       12.00       11.24      5.73 o 
   6   2  14       56.51       49.68      8.78 o 
   7   2  14        5.41        2.78      5.96 o 
  -5   3  14        4.03        6.53      6.53 o 
  -4   3  14        1.55       11.45      5.17 o 
  -3   3  14       29.86       43.96      7.23 o 
  -2   3  14        0.15        3.40      6.07 o 
  -1   3  14        4.81        1.07      5.21 o 
   0   3  14       11.50       10.09      3.96 o 
   1   3  14        4.15       12.63      4.48 o 
   2   3  14       26.15       35.15      5.72 o 
   3   3  14       90.90       84.08      8.89 o 
   4   3  14        1.17        2.33      6.37 o 
   5   3  14        4.09        4.97      5.59 o 
   6   3  14        7.08       14.56      5.77 o 
   7   3  14        0.60        2.09      6.25 o 
  -5   4  14        2.75        8.76      6.21 o 
  -4   4  14       51.04       46.93      8.19 o 
  -3   4  14      136.65      115.95     10.85 o 
  -2   4  14        1.34        0.00      5.71 o 
  -1   4  14       48.34       51.11      7.58 o 
   0   4  14       17.56       28.95      4.51 o 
   1   4  14        1.68        5.36      5.23 o 
   2   4  14        4.13        2.78      4.82 o 
   3   4  14       35.52       29.47      7.96 o 
   4   4  14        2.55        1.15      5.37 o 
   5   4  14        3.63        3.10      5.88 o 
   6   4  14        8.43       13.22      5.92 o 
   7   4  14       13.83       17.28      6.81 o 
  -4   5  14       19.15       21.61      7.22 o 
  -3   5  14       68.79       68.20      9.49 o 
  -2   5  14        2.92        0.00      6.07 o 
  -1   5  14       16.95       16.65      5.78 o 
   0   5  14      143.37      127.77      7.82 o 
   1   5  14       78.32       71.37      8.98 o 
   2   5  14       33.33       28.92      6.55 o 
   3   5  14       39.32       39.99      7.96 o 
   4   5  14       19.09       21.07      6.05 o 
   5   5  14        1.90        5.04      4.72 o 
   6   5  14        3.53        3.96      6.89 o 
   7   5  14       13.75        2.76      7.58 o 
  -4   6  14        0.81        3.34      6.58 o 
  -3   6  14        7.79       12.31      6.74 o 
  -2   6  14        3.96        2.49      6.54 o 
  -1   6  14       17.65       16.87      5.69 o 
   0   6  14       37.88       38.30      5.22 o 
   1   6  14        0.52        6.45      4.49 o 
   2   6  14        4.86        5.90      4.49 o 
   3   6  14        5.63       16.76      6.79 o 
   4   6  14       21.80       22.77      6.06 o 
   5   6  14        1.21        1.94      5.50 o 
   6   6  14       20.72       19.14      7.17 o 
  -3   7  14        0.79        2.02      6.48 o 
  -2   7  14        0.98        4.59      5.56 o 
  -1   7  14       19.95        7.62      7.30 o 
   0   7  14        1.87        3.09      4.15 o 
   1   7  14        0.76       13.05      5.36 o 
   2   7  14        9.43        4.97      5.70 o 
   3   7  14        2.09        3.72      5.30 o 
   4   7  14       88.67       80.13      9.69 o 
   5   7  14        7.57        2.56      5.88 o 
   6   7  14       27.89       22.48      7.71 o 
  -2   8  14        7.83        7.52      6.01 o 
  -1   8  14        0.72        4.02      5.70 o 
   0   8  14       13.07       10.41      5.64 o 
   1   8  14        5.33        5.29      6.68 o 
   2   8  14        2.69        3.90      6.11 o 
   3   8  14        0.10        5.74      5.74 o 
   4   8  14        8.32        3.90      6.76 o 
   5   8  14       26.32       25.49      7.42 o 
   0   9  14       45.07       50.31      6.03 o 
   1   9  14        0.81        0.71      5.67 o 
   2   9  14        0.22       11.48      5.42 o 
   3   9  14        1.33        2.02      5.52 o 
   0  -4  15        1.14        2.43      4.21 o 
   1  -4  15       30.64       23.81      7.41 o 
  -2  -3  15        0.85        0.68      4.29 o 
  -1  -3  15        2.07        4.58      5.58 o 
   0  -3  15        7.41        9.78      2.99 o 
   1  -3  15       22.74       26.47      5.77 o 
   2  -3  15        2.93        3.19      4.88 o 
   3  -3  15       17.93       13.91      6.59 o 
  -3  -2  15       11.40       15.18      6.24 o 
  -2  -2  15        4.00        9.29      5.68 o 
  -1  -2  15        0.09        5.72      5.72 o 
   0  -2  15       15.13       12.21      4.69 o 
   1  -2  15       51.00       58.38      8.23 o 
   2  -2  15        9.22       12.40      5.92 o 
   3  -2  15        3.26        9.04      5.56 o 
   4  -2  15       98.87      111.34     11.05 o 
  -4  -1  15        2.57        4.23      6.06 o 
  -3  -1  15        0.75        1.39      5.95 o 
  -2  -1  15        1.11        7.81      7.14 o 
  -1  -1  15       40.37       45.59      8.09 o 
   0  -1  15       18.79       22.29      6.07 o 
   1  -1  15       24.06       23.39      6.51 o 
   2  -1  15        4.43        6.66      5.13 o 
   3  -1  15       20.59       25.29      6.11 o 
   4  -1  15        0.73        9.80      5.87 o 
   5  -1  15       14.51       12.16      7.75 o 
  -4   0  15        2.03       10.48      5.80 o 
  -3   0  15        3.85        7.35      5.42 o 
  -2   0  15        3.06        5.09      6.57 o 
  -1   0  15       97.99      115.44     10.88 o 
   0   0  15       61.77       63.43      8.61 o 
   1   0  15       88.40      101.95      9.96 o 
   2   0  15       70.38       77.98      9.07 o 
   3   0  15        7.57        9.89      6.18 o 
   4   0  15        5.45        5.81      5.36 o 
   5   0  15       53.33       41.56      9.03 o 
   6   0  15       12.65       18.68      7.71 o 
  -4   1  15        1.30        4.81      5.87 o 
  -3   1  15        0.91        1.95      5.69 o 
  -2   1  15        1.85        6.87      5.52 o 
  -1   1  15        3.22        0.60      5.71 o 
   0   1  15        3.12       11.27      3.30 o 
   1   1  15        2.87        5.77      4.84 o 
   2   1  15       94.54      106.47      9.02 o 
   3   1  15        6.11        1.21      6.13 o 
   4   1  15        5.93        0.00      6.66 o 
   5   1  15        4.17        5.31      6.37 o 
   6   1  15       15.89       24.23      6.97 o 
  -4   2  15        0.07        0.66      6.08 o 
  -3   2  15       11.30       20.78      6.26 o 
  -2   2  15        1.44        1.88      5.37 o 
  -1   2  15       52.20       51.16      7.92 o 
   0   2  15       46.97       52.98      5.79 o 
   1   2  15       35.68       43.53      6.94 o 
   2   2  15       91.66       92.44     10.38 o 
   3   2  15       21.13       20.01      6.37 o 
   4   2  15       26.89       28.44      7.52 o 
   5   2  15       67.98       52.29      9.32 o 
   6   2  15       11.99       13.15      7.58 o 
  -4   3  15       27.98       20.24      7.58 o 
  -3   3  15        2.37        6.46      5.67 o 
  -2   3  15       20.58       17.91      7.05 o 
  -1   3  15        3.04        2.40      5.22 o 
   0   3  15       80.94       81.69     18.24 o 
   1   3  15        0.02        0.00      4.87 o 
   2   3  15       51.40       48.70      7.70 o 
   3   3  15       34.52       25.45      8.01 o 
   4   3  15       28.06       24.59      7.17 o 
   5   3  15       48.56       40.23      9.45 o 
   6   3  15        4.30        8.26      5.32 o 
  -4   4  15       25.39       22.93      6.74 o 
  -3   4  15        2.41        7.52      7.52 o 
  -2   4  15        5.48        1.85      6.00 o 
  -1   4  15       42.60       48.22      8.17 o 
   0   4  15        0.17        3.97      3.74 o 
   1   4  15       23.98       18.67      6.61 o 
   2   4  15        6.98        1.76      6.88 o 
   3   4  15        3.66        7.89      5.80 o 
   4   4  15       10.25        2.55      6.11 o 
   5   4  15        0.78        7.23      4.79 o 
   6   4  15       15.68        8.24      6.94 o 
  -4   5  15        0.51        0.67      5.78 o 
  -3   5  15       26.31       41.53      6.76 o 
  -2   5  15        2.79        1.30      5.34 o 
  -1   5  15       26.00       29.06      6.00 o 
   0   5  15       27.45       39.01      5.39 o 
   1   5  15       15.70       11.37      6.45 o 
   2   5  15        5.81        6.68      6.08 o 
   3   5  15        0.25        2.46      5.33 o 
   4   5  15        3.26        1.93      6.35 o 
   5   5  15       19.16       14.51      8.20 o 
   6   5  15       13.97       13.68      6.97 o 
  -3   6  15        5.84        1.38      6.75 o 
  -2   6  15        6.02        1.28      5.98 o 
  -1   6  15        2.47        2.54      5.81 o 
   0   6  15        0.07        3.76      3.98 o 
   1   6  15       14.87       17.41      6.62 o 
   2   6  15       12.08       12.48      5.81 o 
   3   6  15        1.34        2.55      5.50 o 
   4   6  15        9.40       10.33      6.26 o 
   5   6  15        9.74       11.25      5.31 o 
   6   6  15        1.83        0.67      5.99 o 
  -2   7  15        5.33        7.42      6.17 o 
  -1   7  15        7.78       11.96      6.70 o 
   0   7  15        0.14        0.25      3.70 o 
   1   7  15        0.62        3.28      4.73 o 
   2   7  15        2.35        1.95      6.04 o 
   3   7  15        5.55        7.09      5.43 o 
   4   7  15       22.97       18.96      7.13 o 
   5   7  15       14.28       15.92      7.65 o 
  -1   8  15       26.97       36.64      7.73 o 
   0   8  15       12.41       12.96      5.17 o 
   1   8  15        0.05        1.35      4.51 o 
   2   8  15       11.05       12.72      6.96 o 
   3   8  15        1.06        3.96      6.06 o 
   4   8  15       45.80       37.83      8.22 o 
  -2  -2  16        4.72       10.38      5.78 o 
  -1  -2  16        5.11        0.68      7.19 o 
   0  -2  16       14.15       14.34      4.62 o 
   1  -2  16       18.84       25.85      6.07 o 
   2  -2  16        3.89        4.55      5.27 o 
   3  -2  16        0.57       13.39      5.76 o 
  -3  -1  16        8.88       10.66      7.53 o 
  -2  -1  16        0.02        6.18      6.44 o 
  -1  -1  16        7.74       15.29      5.84 o 
   0  -1  16       35.05       38.64      5.42 o 
   1  -1  16       13.82       17.22      5.97 o 
   2  -1  16       21.66       19.75      5.90 o 
   3  -1  16       10.33       11.95      6.29 o 
   4  -1  16       29.18       30.68      7.39 o 
  -3   0  16        2.01        9.90      5.54 o 
  -2   0  16       22.80        7.49      7.03 o 
  -1   0  16        7.88        7.88      8.07 o 
   0   0  16       48.37       59.85     13.42 o 
   1   0  16        4.91        2.50      6.96 o 
   2   0  16        8.41       11.37      5.81 o 
   3   0  16       10.16       13.78      6.92 o 
   4   0  16       17.45       19.61      6.99 o 
   5   0  16        7.81        9.07      7.06 o 
  -3   1  16        5.55        7.67      5.91 o 
  -2   1  16       11.69       17.44      6.23 o 
  -1   1  16        0.37        8.43      5.04 o 
   0   1  16       47.88       64.53     11.39 o 
   1   1  16       32.26       46.06      7.52 o 
   2   1  16       83.34       99.95     10.07 o 
   3   1  16        1.00        1.98      6.06 o 
   4   1  16        0.65        3.33      5.50 o 
   5   1  16        4.68        5.52      6.03 o 
  -3   2  16       31.09       22.79      8.35 o 
  -2   2  16        0.24        6.69      6.69 o 
  -1   2  16        0.01        9.65      4.59 o 
   0   2  16       16.49       13.86      4.32 o 
   1   2  16      108.50      107.67     10.48 o 
   2   2  16       24.69       32.61      6.09 o 
   3   2  16        0.08        1.94      5.79 o 
   4   2  16       18.23       20.72      6.96 o 
   5   2  16        0.09        2.79      5.79 o 
  -3   3  16       26.00       33.54      7.54 o 
  -2   3  16       10.86       15.24      6.24 o 
  -1   3  16      115.18      139.35     11.59 o 
   0   3  16        1.32        2.50      4.17 o 
   1   3  16       68.78       67.56      8.59 o 
   2   3  16        0.73        5.04      4.71 o 
   3   3  16        5.87        8.39      5.06 o 
   4   3  16       13.07        9.34      7.01 o 
   5   3  16        0.01        1.37      6.19 o 
  -3   4  16       16.92       22.53      7.91 o 
  -2   4  16        4.61        6.62      6.62 o 
  -1   4  16       45.65       54.89      7.47 o 
   0   4  16        8.28        9.13      4.16 o 
   1   4  16       67.30       78.21      9.01 o 
   2   4  16        6.10        1.26      5.69 o 
   3   4  16        4.68        1.93      6.41 o 
   4   4  16        1.21        5.97      5.32 o 
   5   4  16       44.76       57.66      9.02 o 
  -3   5  16       57.03       45.24      9.64 o 
  -2   5  16        1.81        0.64      5.67 o 
  -1   5  16       10.54        7.19      6.22 o 
   0   5  16        9.08        9.31      4.92 o 
   1   5  16       17.04       19.76      6.28 o 
   2   5  16       12.37       16.04      6.29 o 
   3   5  16        4.70        3.26      5.93 o 
   4   5  16        5.86        4.64      6.38 o 
   5   5  16        0.67        4.79      6.25 o 
  -2   6  16        0.01        0.00      5.55 o 
  -1   6  16        6.46        3.38      6.31 o 
   0   6  16        0.58        4.06      4.28 o 
   1   6  16        0.07        8.54      5.37 o 
   2   6  16        0.14        5.22      5.61 o 
   3   6  16        1.90        1.98      5.22 o 
   4   6  16        0.01        0.69      6.08 o 
   5   6  16       13.50       11.59      6.84 o 
  -1   7  16        7.71        3.42      6.48 o 
   0   7  16        0.60        5.10      5.10 o 
   1   7  16        2.24        0.70      6.37 o 
   2   7  16        0.00        2.70      5.54 o 
   3   7  16        1.28        2.66      5.81 o 
   4   7  16        1.42        4.04      6.58 o 
   0  -1  17        1.06        3.38      4.01 o 
   1  -1  17       27.78       20.62      7.11 o 
   2  -1  17        1.72        0.00      6.05 o 
  -1   0  17        5.39        0.70      6.80 o 
   0   0  17        1.09        4.44      7.76 o 
   1   0  17      136.32      147.21     12.39 o 
   2   0  17        1.24        6.26      6.26 o 
   3   0  17       11.04        6.81      6.38 o 
  -2   1  17        4.27        6.42      6.42 o 
  -1   1  17      103.95      113.44     11.50 o 
   0   1  17       53.16       48.22      6.72 o 
   1   1  17       72.10       46.88      9.66 o 
   2   1  17        0.81        4.59      5.85 o 
   3   1  17        0.36        5.46      4.50 o 
   4   1  17       14.00        8.34      6.59 o 
  -2   2  17        2.89        6.50      6.50 o 
  -1   2  17        6.88        7.52      6.24 o 
   0   2  17        3.66        6.25      8.68 o 
   1   2  17        0.23        4.63      6.04 o 
   2   2  17       25.13       24.28      7.36 o 
   3   2  17        0.01        6.11      6.75 o 
   4   2  17        0.62        1.40      5.79 o 
  -2   3  17       39.82       28.59      8.87 o 
  -1   3  17        4.82        2.08      6.14 o 
   0   3  17        1.10        1.63      4.21 o 
   1   3  17        0.77        5.29      5.16 o 
   2   3  17        1.03        5.27      6.18 o 
   3   3  17        0.62        3.35      5.54 o 
   4   3  17        8.29       14.55      6.45 o 
  -2   4  17       20.62       17.39      7.47 o 
  -1   4  17        1.56        4.80      7.47 o 
   0   4  17       40.41       48.61      5.83 o 
   1   4  17        1.58        8.60      5.65 o 
   2   4  17       14.97       12.62      6.54 o 
   3   4  17        3.75        0.00      7.22 o 
   4   4  17        0.13        2.78      6.38 o 
  -1   5  17        4.38        8.92      6.53 o 
   0   5  17        8.75       14.97      8.78 o 
   1   5  17       10.09       16.70      5.97 o 
   2   5  17       11.00       16.07      6.96 o 
   3   5  17        1.62        0.00      5.47 o 
   4   5  17        0.13        3.46      5.26 o 
   0   6  17        0.27        5.84      4.40 o 
   1   6  17        4.19        1.38      6.19 o 
   2   6  17        4.87       10.85      5.89 o 
   3   6  17        4.77        0.00      6.25 o 
   1   2  18       37.20       31.56      8.32 o 
   1   3  18       10.63       15.10      7.24 o 
   2   3  18        2.60        8.20      6.49 o 
                                                 
